# Supplementary material for: N′-[(E)-1-(4-Chloro­phen­yl)ethyl­idene]-2-[4-(2-methyl­prop­yl)phen­yl]propano­hydrazide
Source: Acta Crystallogr Sect E Struct Rep Online. 2008 Dec 3;65(Pt 1):o17–8. doi: 10.1107/S1600536808039226 (PMC2967938; doi:10.1107/S1600536808039226)
Supplement: Supplementary file 1 [file e-65-00o17-sup1.cif]

##############################################################################
###                                                                        ###
###        Electronic paper (Acta Crystallographica Section E)             ###
###                                                                        ###
##############################################################################
#                                                                            #
# This CIF contains the data in a paper accepted for publication in Acta     #
# Crystallographica Section E. It conforms to the requirements of Notes      #
# for Authors for Section E, and has been peer reviewed under the auspices   #
# of the IUCr Commission on Journals.                                        #
#                                                                            #
# Full details of the Crystallographic Information File format               #
# are given in the paper "The Crystallographic Information File (CIF):       #
# a New Standard Archive File for Crystallography" by S. R. Hall, F. H.      #
# Allen and I. D. Brown [Acta Cryst. (1991), A47, 655-685].                  #
#                                                                            #
# The current version of the core CIF dictionary is obtainable from          #
# ftp://ftp.iucr.org/pub/cif_core.dic. The current version number is 2.4.    #
#                                                                            #
# Software is freely available for graphical display of the structure(s) in  #
# this CIF.  For information consult the CIF home page http://www.iucr.org/  #
# cif/home.html                                                              #
#                                                                            #
# This file may be used for bona fide research purposes within the           #
# scientific community so long as proper attribution is given to the journal # 
# article from which it was obtained.                                        #
#                                                                            #
##############################################################################
                                             
data_global
_audit_creation_method     'form.cif (version 2.0)'
_journal_data_validation_number     ?
_journal_date_recd_electronic     2008-11-12
_journal_date_accepted     2008-11-21
_journal_name_full     'Acta Crystallographica, Section E'
_journal_year     2009
_journal_volume     65
_journal_issue      1
_journal_page_first     o17
_journal_page_last     o18
_journal_paper_category     QO
_journal_coeditor_code     RZ2270
_publ_contact_author_name     'Hoong-Kun Fun'
_publ_contact_author_address
;
      X-ray Crystallography Unit
      School of Physics
      Universiti Sains Malaysia
      11800 USM, Penang
      MALAYSIA
;
_publ_contact_author_email     'hkfun@usm.my'
_publ_contact_author_fax     '604 6579150'
_publ_contact_author_phone     '604 6533652'
_publ_section_title
;\
<i>N</i>'-[(<i>E</i>)-1-(4-Chlorophenyl)ethylidene]-2-[4-(2-methylpropyl)\
phenyl]propanohydrazide
;
loop_
    _publ_author_name
    _publ_author_footnote
    _publ_author_address
    'Hoong-Kun Fun' .
;     X-ray Crystallography Unit
      School of Physics
      Universiti Sains Malaysia
      11800 USM, Penang
      Malaysia
;
    'Samuel Robinson Jebas'
;
      Permanent address: Department of Physics,
      Karunya University,
      Karunya Nagar,
      Coimbatore 641 114,
      India.
;
;
      X-ray Crystallography Unit
      School of Physics
      Universiti Sains Malaysia
      11800 USM, Penang
      Malaysia
;
    'Sujith, K. V' .
;
       Department of Studies in Chemistry,
       Mangalore University,
       Mangalagangotri,
       Mangalore 574 199,
       India
;
    'Kalluraya, B.' .
;
        Department of Studies in Chemistry,
        Mangalore University,
 Mangalagangotri,
        Mangalore 574 199,
        India
;
data_I
_audit_creation_method     SHELXL-97
_chemical_name_systematic
;
<i>N</i>'-[(E)-1-(4-Chlorophenyl)ethylidene]-2-[4-(2-
methylpropyl)phenyl]propanohydrazide
;
_chemical_name_common     ?
_chemical_formula_moiety     'C21 H25 Cl N2 O'
_chemical_formula_sum     'C21 H25 Cl N2 O'
_chemical_formula_iupac     'C21 H25 Cl N2 O'
_chemical_formula_weight     356.88
_chemical_melting_point     ?
_symmetry_cell_setting     'Triclinic'
_symmetry_space_group_name_H-M     'P -1'
_symmetry_space_group_name_Hall     '-P 1'
loop_
    _symmetry_equiv_pos_as_xyz
    'x, y, z'
    '-x, -y, -z'
_cell_length_a     14.2691(2)
_cell_length_b     15.5343(2)
_cell_length_c     20.7436(3)
_cell_angle_alpha     77.4160(10)
_cell_angle_beta     90.0580(10)
_cell_angle_gamma     62.7140(10)
_cell_volume     3961.17(10)
_cell_formula_units_Z     8
_cell_measurement_reflns_used     9864
_cell_measurement_theta_min     2.67
_cell_measurement_theta_max     32.07
_cell_measurement_temperature     100.00(10)
_exptl_crystal_description     'block'
_exptl_crystal_colour     'colourless'
_exptl_crystal_size_max     0.54
_exptl_crystal_size_mid     0.18
_exptl_crystal_size_min     0.17
_exptl_crystal_density_diffrn     1.197
_exptl_crystal_density_meas     ?
_exptl_crystal_density_method     'not measured'
_exptl_crystal_F_000     1520
_exptl_absorpt_coefficient_mu     0.203
_exptl_absorpt_correction_type     multi-scan
_exptl_absorpt_process_details     '(SADABS; Bruker, 2005)'
_exptl_absorpt_correction_T_min     0.8987
_exptl_absorpt_correction_T_max     0.9657
_exptl_special_details
;
The data was collected with the Oxford Cyrosystem Cobra low-temperature
attachment.
;
_diffrn_ambient_temperature     100.00(10)
_diffrn_radiation_type     MoK\a
_diffrn_radiation_wavelength     0.71073
_diffrn_radiation_source     'fine-focus sealed tube'
_diffrn_radiation_monochromator     graphite
_diffrn_measurement_device_type     'Bruker SMART APEXII CCD area-detector'
_diffrn_measurement_method     '\f and \w'
_diffrn_detector_area_resol_mean     .
_diffrn_reflns_number     132549
_diffrn_reflns_av_R_equivalents     0.0397
_diffrn_reflns_av_sigmaI/netI     0.0398
_diffrn_reflns_theta_min     1.01
_diffrn_reflns_theta_max     32.28
_diffrn_reflns_theta_full     32.28
_diffrn_measured_fraction_theta_max     0.994
_diffrn_measured_fraction_theta_full     0.994
_diffrn_reflns_limit_h_min     -20
_diffrn_reflns_limit_h_max     21
_diffrn_reflns_limit_k_min     -23
_diffrn_reflns_limit_k_max     23
_diffrn_reflns_limit_l_min     -31
_diffrn_reflns_limit_l_max     31
_diffrn_standards_number     0
_diffrn_standards_interval_count     .
_diffrn_standards_interval_time     .
_diffrn_standards_decay_%     ?
_refine_special_details
;
Refinement of <i>F</i>^2^ against ALL reflections. The weighted <i>R</i>-factor
<i>wR</i> and goodness of fit <i>S</i> are based on <i>F</i>^2^, conventional
<i>R</i>-factors <i>R</i> are based on <i>F</i>, with <i>F</i> set to zero for
negative <i>F</i>^2^. The threshold expression of <i>F</i>^2^ >
\s(<i>F</i>^2^) is used only for calculating <i>R</i>-factors(gt) <i>etc</i>.
and is not relevant to the choice of reflections for refinement.
<i>R</i>-factors based on <i>F</i>^2^ are statistically about twice as large
as those based on <i>F</i>, and <i>R</i>- factors based on ALL data will be
even larger.
;
_reflns_number_total     28009
_reflns_number_gt     19617
_reflns_threshold_expression     I>2\s(I)
_refine_ls_structure_factor_coef     Fsqd
_refine_ls_matrix_type     full
_refine_ls_R_factor_all     0.0936
_refine_ls_R_factor_gt     0.0647
_refine_ls_wR_factor_gt     0.1529
_refine_ls_wR_factor_ref     0.1664
_refine_ls_goodness_of_fit_ref     1.082
_refine_ls_restrained_S_all     1.082
_refine_ls_number_reflns     28009
_refine_ls_number_parameters     933
_refine_ls_number_restraints     4
_refine_ls_hydrogen_treatment     mixed
_refine_ls_weighting_scheme     calc
_refine_ls_weighting_details
         'calc w=1/[\s^2^(Fo^2^)+(0.0489P)^2^+3.7993P] where P=(Fo^2^+2Fc^2^)/3'
_atom_sites_solution_hydrogens     geom
_atom_sites_solution_primary     direct
_atom_sites_solution_secondary     difmap
_refine_ls_shift/su_max     0.001
_refine_ls_shift/su_mean     0.000
_refine_diff_density_max     0.651
_refine_diff_density_min     -0.285
_refine_ls_extinction_method     none
_refine_ls_extinction_coef     ?
loop_
    _atom_type_symbol
    _atom_type_description
    _atom_type_scat_dispersion_real
    _atom_type_scat_dispersion_imag
    _atom_type_scat_source
    'C' 'C' 0.0033 0.0016
                         'International Tables Vol C Tables 4.2.6.8 and 6.1.1.4'
    'H' 'H' 0.0000 0.0000
                         'International Tables Vol C Tables 4.2.6.8 and 6.1.1.4'
    'N' 'N' 0.0061 0.0033
                         'International Tables Vol C Tables 4.2.6.8 and 6.1.1.4'
    'O' 'O' 0.0106 0.0060
                         'International Tables Vol C Tables 4.2.6.8 and 6.1.1.4'
    'Cl' 'Cl' 0.1484 0.1585
                         'International Tables Vol C Tables 4.2.6.8 and 6.1.1.4'
_computing_data_collection     'APEX2 (Bruker, 2005)'
_computing_cell_refinement     'APEX2 (Bruker, 2005)'
_computing_data_reduction     'SAINT (Bruker, 2005)'
_computing_structure_solution     'SHELXTL (Sheldrick, 2008)'
_computing_structure_refinement     'SHELXTL (Sheldrick, 2008)'
_computing_molecular_graphics     'SHELXTL (Sheldrick, 2008)'
_computing_publication_material
;
SHELXTL (Sheldrick, 2008) and PLATON (Spek, 2003)
;
loop_
    _atom_site_type_symbol
    _atom_site_label
    _atom_site_fract_x
    _atom_site_fract_y
    _atom_site_fract_z
    _atom_site_U_iso_or_equiv
    _atom_site_adp_type
    _atom_site_calc_flag
    _atom_site_refinement_flags
    _atom_site_occupancy
    _atom_site_disorder_assembly
    _atom_site_disorder_group
    Cl Cl1A -0.50215(4) 1.34130(4) 0.82547(3) 0.03036(11) Uani d . 1 . .
    O O1A 0.29382(10) 0.96358(10) 0.92933(6) 0.0218(2) Uani d . 1 . .
    N N1A 0.01803(11) 1.09790(10) 0.91770(7) 0.0160(2) Uani d . 1 . .
    N N2A 0.12260(11) 1.04811(10) 0.94423(7) 0.0158(2) Uani d D 1 . .
    C C1A -0.18634(14) 1.22066(13) 0.85444(8) 0.0194(3) Uani d . 1 . .
    H H1AA -0.1309 1.2090 0.8283 0.023 Uiso calc R 1 . .
    C C2A -0.28962(14) 1.26671(13) 0.82420(9) 0.0209(3) Uani d . 1 . .
    H H2AA -0.3037 1.2860 0.7781 0.025 Uiso calc R 1 . .
    C C3A -0.37220(14) 1.28381(13) 0.86357(9) 0.0201(3) Uani d . 1 . .
    C C4A -0.35268(14) 1.25639(13) 0.93217(9) 0.0201(3) Uani d . 1 . .
    H H4AA -0.4085 1.2685 0.9580 0.024 Uiso calc R 1 . .
    C C5A -0.24866(13) 1.21050(12) 0.96211(8) 0.0176(3) Uani d . 1 . .
    H H5AA -0.2352 1.1923 1.0083 0.021 Uiso calc R 1 . .
    C C6A -0.16400(13) 1.19132(11) 0.92377(8) 0.0151(3) Uani d . 1 . .
    C C7A -0.05227(13) 1.13919(11) 0.95537(8) 0.0153(3) Uani d . 1 . .
    C C8A 0.20007(13) 1.00697(12) 0.90573(8) 0.0160(3) Uani d . 1 . .
    C C9A 0.16750(13) 1.01376(12) 0.83402(8) 0.0161(3) Uani d . 1 . .
    H H9AA 0.0980 1.0726 0.8187 0.019 Uiso calc R 1 . .
    C C10A 0.15797(13) 0.92062(12) 0.83157(7) 0.0159(3) Uani d . 1 . .
    C C11A 0.06320(14) 0.92817(13) 0.80610(8) 0.0205(3) Uani d . 1 . .
    H H11A 0.0051 0.9909 0.7901 0.025 Uiso calc R 1 . .
    C C12A 0.05463(16) 0.84261(14) 0.80440(9) 0.0238(3) Uani d . 1 . .
    H H12A -0.0090 0.8494 0.7867 0.029 Uiso calc R 1 . .
    C C13A 0.13929(16) 0.74756(14) 0.82873(8) 0.0227(3) Uani d . 1 . .
    C C14A 0.23477(15) 0.74057(13) 0.85333(9) 0.0221(3) Uani d . 1 . .
    H H14A 0.2931 0.6779 0.8690 0.027 Uiso calc R 1 . .
    C C15A 0.24412(14) 0.82537(12) 0.85485(8) 0.0185(3) Uani d . 1 . .
    H H15A 0.3083 0.8186 0.8715 0.022 Uiso calc R 1 . .
    C C16A 0.12727(18) 0.65540(15) 0.82993(10) 0.0288(4) Uani d . 1 . .
    H H16A 0.1967 0.6004 0.8291 0.035 Uiso calc R 1 . .
    H H16B 0.0832 0.6677 0.7899 0.035 Uiso calc R 1 . .
    C C17A 0.07800(17) 0.62367(15) 0.89080(10) 0.0279(4) Uani d . 1 . .
    H H17A 0.0100 0.6808 0.8930 0.033 Uiso calc R 1 . .
    C C18A 0.1489(2) 0.59176(18) 0.95570(11) 0.0389(5) Uani d . 1 . .
    H H18A 0.1148 0.5740 0.9923 0.058 Uiso calc R 1 . .
    H H18B 0.1607 0.6460 0.9610 0.058 Uiso calc R 1 . .
    H H18C 0.2156 0.5352 0.9546 0.058 Uiso calc R 1 . .
    C C19A 0.0569(2) 0.53832(17) 0.88258(12) 0.0392(5) Uani d . 1 . .
    H H19A 0.0113 0.5592 0.8421 0.059 Uiso calc R 1 . .
    H H19B 0.0233 0.5209 0.9196 0.059 Uiso calc R 1 . .
    H H19C 0.1230 0.4813 0.8809 0.059 Uiso calc R 1 . .
    C C2OA -0.02665(13) 1.13534(13) 1.02674(8) 0.0182(3) Uani d . 1 . .
    H H2OA 0.0243 1.1591 1.0293 0.027 Uiso calc R 1 . .
    H H2OB 0.0024 1.0677 1.0529 0.027 Uiso calc R 1 . .
    H H2OC -0.0903 1.1767 1.0435 0.027 Uiso calc R 1 . .
    C C21A 0.24880(15) 1.02591(14) 0.78999(9) 0.0229(3) Uani d . 1 . .
    H H21A 0.2546 1.0836 0.7944 0.034 Uiso calc R 1 . .
    H H21B 0.2261 1.0343 0.7444 0.034 Uiso calc R 1 . .
    H H21C 0.3166 0.9675 0.8035 0.034 Uiso calc R 1 . .
    Cl Cl1B -0.01617(4) 1.34985(4) 0.82882(3) 0.03232(11) Uani d . 1 . .
    O O1B 0.78289(10) 0.97763(10) 0.92321(6) 0.0212(2) Uani d . 1 . .
    N N1B 0.50620(11) 1.10321(10) 0.91489(7) 0.0165(3) Uani d . 1 . .
    N N2B 0.61177(11) 1.05501(11) 0.94034(7) 0.0167(3) Uani d D 1 . .
    C C1B 0.29988(15) 1.22571(14) 0.85348(8) 0.0218(3) Uani d . 1 . .
    H H1BA 0.3543 1.2136 0.8265 0.026 Uiso calc R 1 . .
    C C2B 0.19567(15) 1.27267(14) 0.82468(9) 0.0244(4) Uani d . 1 . .
    H H2BA 0.1801 1.2917 0.7786 0.029 Uiso calc R 1 . .
    C C3B 0.11476(14) 1.29114(13) 0.86498(9) 0.0214(3) Uani d . 1 . .
    C C4B 0.13641(14) 1.26365(14) 0.93363(9) 0.0224(3) Uani d . 1 . .
    H H4BA 0.0815 1.2767 0.9603 0.027 Uiso calc R 1 . .
    C C5B 0.24147(14) 1.21619(13) 0.96217(8) 0.0202(3) Uani d . 1 . .
    H H5BA 0.2564 1.1976 1.0082 0.024 Uiso calc R 1 . .
    C C6B 0.32483(13) 1.19603(12) 0.92300(8) 0.0160(3) Uani d . 1 . .
    C C7B 0.43685(13) 1.14461(12) 0.95318(8) 0.0157(3) Uani d . 1 . .
    C C8B 0.68886(13) 1.01664(12) 0.90082(8) 0.0158(3) Uani d . 1 . .
    C C9B 0.65608(13) 1.01972(12) 0.83002(8) 0.0162(3) Uani d . 1 . .
    H H9BA 0.5834 1.0738 0.8158 0.019 Uiso calc R 1 . .
    C C10B 0.65861(13) 0.92095(12) 0.82936(7) 0.0154(3) Uani d . 1 . .
    C C11B 0.56975(14) 0.91906(12) 0.80348(8) 0.0183(3) Uani d . 1 . .
    H H11B 0.5075 0.9786 0.7877 0.022 Uiso calc R 1 . .
    C C12B 0.57317(15) 0.82861(13) 0.80093(9) 0.0217(3) Uani d . 1 . .
    H H12B 0.5135 0.8288 0.7826 0.026 Uiso calc R 1 . .
    C C13B 0.66450(15) 0.73792(13) 0.82544(8) 0.0200(3) Uani d . 1 . .
    C C14B 0.75330(14) 0.74044(13) 0.85116(9) 0.0208(3) Uani d . 1 . .
    H H14B 0.8152 0.6809 0.8676 0.025 Uiso calc R 1 . .
    C C15B 0.75094(14) 0.83051(12) 0.85259(8) 0.0185(3) Uani d . 1 . .
    H H15B 0.8115 0.8305 0.8692 0.022 Uiso calc R 1 . .
    C C16B 0.66861(17) 0.63894(13) 0.82619(9) 0.0245(4) Uani d . 1 . .
    H H16C 0.7388 0.5935 0.8175 0.029 Uiso calc R 1 . .
    H H16D 0.6180 0.6488 0.7905 0.029 Uiso calc R 1 . .
    C C17B 0.64403(16) 0.59068(14) 0.89191(9) 0.0253(4) Uani d . 1 . .
    H H17B 0.6887 0.5895 0.9283 0.030 Uiso calc R 1 . .
    C C18B 0.52867(19) 0.65016(18) 0.90218(13) 0.0390(5) Uani d . 1 . .
    H H18D 0.5128 0.7179 0.9001 0.059 Uiso calc R 1 . .
    H H18E 0.5164 0.6209 0.9449 0.059 Uiso calc R 1 . .
    H H18F 0.4838 0.6494 0.8680 0.059 Uiso calc R 1 . .
    C C19B 0.6697(2) 0.48320(15) 0.89375(12) 0.0372(5) Uani d . 1 . .
    H H19D 0.7433 0.4456 0.8885 0.056 Uiso calc R 1 . .
    H H19E 0.6265 0.4830 0.8583 0.056 Uiso calc R 1 . .
    H H19F 0.6554 0.4534 0.9356 0.056 Uiso calc R 1 . .
    C C20B 0.46283(14) 1.14388(14) 1.02360(8) 0.0206(3) Uani d . 1 . .
    H H20A 0.5209 1.1587 1.0259 0.031 Uiso calc R 1 . .
    H H20B 0.4823 1.0791 1.0520 0.031 Uiso calc R 1 . .
    H H20C 0.4019 1.1933 1.0379 0.031 Uiso calc R 1 . .
    C C21B 0.73054(16) 1.04037(14) 0.78289(9) 0.0233(3) Uani d . 1 . .
    H H21D 0.7093 1.0426 0.7384 0.035 Uiso calc R 1 . .
    H H21E 0.8021 0.9881 0.7967 0.035 Uiso calc R 1 . .
    H H21F 0.7267 1.1033 0.7841 0.035 Uiso calc R 1 . .
    Cl Cl1C 0.83776(4) 0.15525(4) 0.67181(3) 0.03310(11) Uani d . 1 . .
    O O1C 1.25756(10) 0.53449(10) 0.57579(6) 0.0220(2) Uani d . 1 . .
    N N1C 1.11575(11) 0.39962(10) 0.58593(7) 0.0164(3) Uani d . 1 . .
    N N2C 1.17065(11) 0.45005(11) 0.56011(7) 0.0168(3) Uani d D 1 . .
    C C1C 1.03591(14) 0.27335(13) 0.64667(8) 0.0189(3) Uani d . 1 . .
    H H1CA 1.0807 0.2829 0.6736 0.023 Uiso calc R 1 . .
    C C2C 0.97822(14) 0.22643(13) 0.67556(9) 0.0213(3) Uani d . 1 . .
    H H2CA 0.9844 0.2046 0.7216 0.026 Uiso calc R 1 . .
    C C3C 0.91144(14) 0.21232(13) 0.63540(9) 0.0208(3) Uani d . 1 . .
    C C4C 0.90208(14) 0.24352(13) 0.56681(9) 0.0212(3) Uani d . 1 . .
    H H4CA 0.8573 0.2334 0.5402 0.025 Uiso calc R 1 . .
    C C5C 0.96042(13) 0.29019(12) 0.53803(8) 0.0183(3) Uani d . 1 . .
    H H5CA 0.9548 0.3108 0.4920 0.022 Uiso calc R 1 . .
    C C6C 1.02740(13) 0.30639(12) 0.57749(8) 0.0158(3) Uani d . 1 . .
    C C7C 1.08685(13) 0.35933(12) 0.54719(8) 0.0156(3) Uani d . 1 . .
    C C8C 1.20567(13) 0.49209(12) 0.59893(8) 0.0163(3) Uani d . 1 . .
    C C9C 1.17627(13) 0.48785(12) 0.66953(8) 0.0166(3) Uani d . 1 . .
    H H9CA 1.1647 0.4296 0.6848 0.020 Uiso calc R 1 . .
    C C10C 1.07335(13) 0.58187(12) 0.66935(7) 0.0154(3) Uani d . 1 . .
    C C11C 0.98370(14) 0.57633(13) 0.69243(8) 0.0190(3) Uani d . 1 . .
    H H11C 0.9865 0.5142 0.7078 0.023 Uiso calc R 1 . .
    C C12C 0.89064(14) 0.66244(13) 0.69266(8) 0.0216(3) Uani d . 1 . .
    H H12C 0.8324 0.6569 0.7088 0.026 Uiso calc R 1 . .
    C C13C 0.88253(14) 0.75716(13) 0.66922(8) 0.0209(3) Uani d . 1 . .
    C C14C 0.97276(15) 0.76233(13) 0.64644(9) 0.0213(3) Uani d . 1 . .
    H H14C 0.9699 0.8245 0.6310 0.026 Uiso calc R 1 . .
    C C15C 1.06656(14) 0.67620(13) 0.64655(8) 0.0189(3) Uani d . 1 . .
    H H15C 1.1254 0.6816 0.6313 0.023 Uiso calc R 1 . .
    C C16C 0.77946(16) 0.85010(14) 0.66691(10) 0.0273(4) Uani d . 1 . .
    H H16E 0.7948 0.9047 0.6672 0.033 Uiso calc R 1 . .
    H H16F 0.7469 0.8392 0.7068 0.033 Uiso calc R 1 . .
    C C17C 0.69856(16) 0.88136(15) 0.60530(10) 0.0282(4) Uani d . 1 . .
    H H17C 0.6871 0.8243 0.6035 0.034 Uiso calc R 1 . .
    C C18C 0.7398(2) 0.91101(18) 0.54091(11) 0.0405(5) Uani d . 1 . .
    H H18G 0.6890 0.9282 0.5038 0.061 Uiso calc R 1 . .
    H H18H 0.8060 0.8560 0.5367 0.061 Uiso calc R 1 . .
    H H18I 0.7504 0.9675 0.5417 0.061 Uiso calc R 1 . .
    C C19C 0.59313(18) 0.96733(17) 0.61220(12) 0.0396(5) Uani d . 1 . .
    H H19G 0.5427 0.9846 0.5748 0.059 Uiso calc R 1 . .
    H H19H 0.6029 1.0241 0.6137 0.059 Uiso calc R 1 . .
    H H19I 0.5672 0.9476 0.6525 0.059 Uiso calc R 1 . .
    C C20C 1.10908(14) 0.36409(13) 0.47611(8) 0.0187(3) Uani d . 1 . .
    H H20D 1.1839 0.3399 0.4739 0.028 Uiso calc R 1 . .
    H H20E 1.0711 0.4320 0.4504 0.028 Uiso calc R 1 . .
    H H20F 1.0865 0.3234 0.4586 0.028 Uiso calc R 1 . .
    C C21C 1.26744(14) 0.47668(14) 0.71559(9) 0.0240(4) Uani d . 1 . .
    H H21G 1.3315 0.4186 0.7127 0.036 Uiso calc R 1 . .
    H H21H 1.2505 0.4696 0.7606 0.036 Uiso calc R 1 . .
    H H21I 1.2774 0.5349 0.7023 0.036 Uiso calc R 1 . .
    Cl Cl1D 0.33409(4) 0.15331(4) 0.67365(3) 0.03099(11) Uani d . 1 . .
    O O1D 0.76092(10) 0.52467(10) 0.57158(6) 0.0216(2) Uani d . 1 . .
    N N1D 0.60890(11) 0.39985(10) 0.58141(7) 0.0167(3) Uani d . 1 . .
    N N2D 0.66647(11) 0.44725(11) 0.55537(7) 0.0162(3) Uani d D 1 . .
    C C1D 0.52222(15) 0.28151(14) 0.64529(8) 0.0222(3) Uani d . 1 . .
    H H1DA 0.5628 0.2965 0.6716 0.027 Uiso calc R 1 . .
    C C2D 0.46518(15) 0.23513(14) 0.67528(9) 0.0243(4) Uani d . 1 . .
    H H2DA 0.4670 0.2194 0.7213 0.029 Uiso calc R 1 . .
    C C3D 0.40526(13) 0.21239(13) 0.63595(9) 0.0212(3) Uani d . 1 . .
    C C4D 0.40132(14) 0.23549(13) 0.56744(9) 0.0221(3) Uani d . 1 . .
    H H4DA 0.3605 0.2203 0.5415 0.026 Uiso calc R 1 . .
    C C5D 0.45956(14) 0.28198(13) 0.53786(8) 0.0198(3) Uani d . 1 . .
    H H5DA 0.4579 0.2970 0.4918 0.024 Uiso calc R 1 . .
    C C6D 0.51998(13) 0.30627(12) 0.57588(8) 0.0162(3) Uani d . 1 . .
    C C7D 0.58123(13) 0.35672(12) 0.54432(8) 0.0157(3) Uani d . 1 . .
    C C8D 0.70674(13) 0.48495(12) 0.59466(8) 0.0156(3) Uani d . 1 . .
    C C9D 0.68056(13) 0.47965(12) 0.66623(8) 0.0155(3) Uani d . 1 . .
    H H9DA 0.6624 0.4253 0.6806 0.019 Uiso calc R 1 . .
    C C10D 0.58518(13) 0.57785(12) 0.66919(7) 0.0152(3) Uani d . 1 . .
    C C11D 0.49736(14) 0.57821(13) 0.69842(8) 0.0191(3) Uani d . 1 . .
    H H11D 0.4962 0.5182 0.7154 0.023 Uiso calc R 1 . .
    C C12D 0.41070(14) 0.66837(13) 0.70236(9) 0.0221(3) Uani d . 1 . .
    H H12D 0.3532 0.6674 0.7229 0.027 Uiso calc R 1 . .
    C C13D 0.40926(14) 0.75970(13) 0.67600(8) 0.0207(3) Uani d . 1 . .
    C C14D 0.49810(14) 0.75835(13) 0.64741(8) 0.0200(3) Uani d . 1 . .
    H H14D 0.4991 0.8183 0.6299 0.024 Uiso calc R 1 . .
    C C15D 0.58506(14) 0.66909(12) 0.64464(8) 0.0178(3) Uani d . 1 . .
    H H15D 0.6441 0.6700 0.6262 0.021 Uiso calc R 1 . .
    C C16D 0.31442(15) 0.85847(14) 0.67582(9) 0.0249(4) Uani d . 1 . .
    H H16G 0.3392 0.9051 0.6820 0.030 Uiso calc R 1 . .
    H H16H 0.2764 0.8489 0.7132 0.030 Uiso calc R 1 . .
    C C17D 0.23748(15) 0.90435(14) 0.61163(10) 0.0257(4) Uani d . 1 . .
    H H17D 0.2782 0.9056 0.5737 0.031 Uiso calc R 1 . .
    C C18D 0.15588(19) 1.01160(16) 0.61008(12) 0.0377(5) Uani d . 1 . .
    H H18J 0.1115 1.0415 0.5683 0.056 Uiso calc R 1 . .
    H H18K 0.1919 1.0493 0.6153 0.056 Uiso calc R 1 . .
    H H18L 0.1130 1.0115 0.6457 0.056 Uiso calc R 1 . .
    C C19D 0.18252(18) 0.84273(18) 0.60520(13) 0.0386(5) Uani d . 1 . .
    H H19J 0.1406 0.8690 0.5627 0.058 Uiso calc R 1 . .
    H H19K 0.1373 0.8456 0.6398 0.058 Uiso calc R 1 . .
    H H19L 0.2348 0.7746 0.6091 0.058 Uiso calc R 1 . .
    C C20D 0.60643(14) 0.35489(14) 0.47427(8) 0.0198(3) Uani d . 1 . .
    H H20G 0.6786 0.3423 0.4714 0.030 Uiso calc R 1 . .
    H H20H 0.5595 0.4182 0.4449 0.030 Uiso calc R 1 . .
    H H20I 0.5973 0.3030 0.4617 0.030 Uiso calc R 1 . .
    C C21D 0.77743(14) 0.45816(14) 0.71156(9) 0.0224(3) Uani d . 1 . .
    H H21J 0.8364 0.3964 0.7083 0.034 Uiso calc R 1 . .
    H H21K 0.7613 0.4532 0.7567 0.034 Uiso calc R 1 . .
    H H21L 0.7954 0.5114 0.6981 0.034 Uiso calc R 1 . .
    H H2NA 0.1426(18) 1.0402(17) 0.9845(6) 0.026(6) Uiso d D 1 . .
    H H2NB 0.6339(18) 1.0537(17) 0.9789(7) 0.029(6) Uiso d D 1 . .
    H H2NC 1.1837(19) 0.4558(17) 0.5201(6) 0.030(6) Uiso d D 1 . .
    H H2ND 0.6834(19) 0.4520(18) 0.5157(6) 0.033(6) Uiso d D 1 . .
loop_
    _atom_site_aniso_label
    _atom_site_aniso_U_11
    _atom_site_aniso_U_22
    _atom_site_aniso_U_33
    _atom_site_aniso_U_12
    _atom_site_aniso_U_13
    _atom_site_aniso_U_23
    Cl1A 0.0224(2) 0.0330(2) 0.0319(2) -0.01439(19) -0.00772(17) 0.00239(19)
    O1A 0.0165(6) 0.0284(6) 0.0192(6) -0.0084(5) 0.0015(4) -0.0086(5)
    N1A 0.0159(6) 0.0157(6) 0.0155(6) -0.0069(5) 0.0012(5) -0.0037(5)
    N2A 0.0169(6) 0.0178(6) 0.0129(6) -0.0074(5) 0.0014(5) -0.0057(5)
    C1A 0.0215(8) 0.0206(8) 0.0150(7) -0.0094(6) 0.0018(6) -0.0034(6)
    C2A 0.0256(9) 0.0204(8) 0.0165(7) -0.0120(7) -0.0014(6) -0.0017(6)
    C3A 0.0195(8) 0.0176(7) 0.0223(8) -0.0101(6) -0.0040(6) 0.0000(6)
    C4A 0.0189(8) 0.0206(8) 0.0217(8) -0.0106(6) 0.0027(6) -0.0036(6)
    C5A 0.0193(8) 0.0172(7) 0.0150(7) -0.0083(6) 0.0023(6) -0.0023(6)
    C6A 0.0178(7) 0.0138(6) 0.0141(7) -0.0076(6) 0.0016(5) -0.0036(5)
    C7A 0.0184(7) 0.0138(6) 0.0137(7) -0.0076(6) 0.0018(5) -0.0032(5)
    C8A 0.0182(7) 0.0159(7) 0.0151(7) -0.0086(6) 0.0029(5) -0.0047(5)
    C9A 0.0190(7) 0.0176(7) 0.0117(6) -0.0085(6) 0.0032(5) -0.0039(5)
    C10A 0.0191(7) 0.0183(7) 0.0108(6) -0.0086(6) 0.0033(5) -0.0051(5)
    C11A 0.0220(8) 0.0214(8) 0.0165(7) -0.0097(7) -0.0021(6) -0.0026(6)
    C12A 0.0286(9) 0.0262(9) 0.0181(8) -0.0143(7) -0.0035(7) -0.0050(7)
    C13A 0.0330(10) 0.0227(8) 0.0152(7) -0.0140(7) 0.0036(6) -0.0077(6)
    C14A 0.0271(9) 0.0172(7) 0.0185(8) -0.0069(7) 0.0047(6) -0.0059(6)
    C15A 0.0177(8) 0.0195(7) 0.0162(7) -0.0069(6) 0.0031(6) -0.0047(6)
    C16A 0.0422(12) 0.0266(9) 0.0231(9) -0.0187(9) 0.0028(8) -0.0111(7)
    C17A 0.0372(11) 0.0239(9) 0.0254(9) -0.0172(8) -0.0003(8) -0.0049(7)
    C18A 0.0523(15) 0.0344(11) 0.0288(10) -0.0220(11) -0.0033(10) -0.0019(9)
    C19A 0.0495(14) 0.0346(11) 0.0420(13) -0.0270(11) 0.0042(10) -0.0093(10)
    C2OA 0.0191(8) 0.0220(8) 0.0144(7) -0.0093(6) 0.0027(6) -0.0069(6)
    C21A 0.0290(9) 0.0260(9) 0.0189(8) -0.0165(7) 0.0088(7) -0.0070(7)
    Cl1B 0.0221(2) 0.0328(2) 0.0368(3) -0.01450(19) -0.01090(18) 0.0050(2)
    O1B 0.0185(6) 0.0274(6) 0.0190(6) -0.0103(5) 0.0027(4) -0.0091(5)
    N1B 0.0169(6) 0.0181(6) 0.0155(6) -0.0085(5) 0.0019(5) -0.0050(5)
    N2B 0.0159(6) 0.0205(6) 0.0148(6) -0.0084(5) 0.0021(5) -0.0067(5)
    C1B 0.0229(9) 0.0263(8) 0.0154(7) -0.0114(7) 0.0017(6) -0.0041(6)
    C2B 0.0268(9) 0.0274(9) 0.0167(8) -0.0125(7) -0.0046(6) -0.0013(7)
    C3B 0.0202(8) 0.0179(7) 0.0255(8) -0.0107(6) -0.0048(6) -0.0003(6)
    C4B 0.0182(8) 0.0243(8) 0.0228(8) -0.0107(7) 0.0015(6) -0.0006(7)
    C5B 0.0201(8) 0.0235(8) 0.0161(7) -0.0107(7) 0.0014(6) -0.0019(6)
    C6B 0.0178(7) 0.0165(7) 0.0143(7) -0.0083(6) 0.0007(5) -0.0041(5)
    C7B 0.0181(7) 0.0178(7) 0.0134(7) -0.0100(6) 0.0021(5) -0.0041(5)
    C8B 0.0187(7) 0.0159(7) 0.0151(7) -0.0094(6) 0.0036(5) -0.0052(5)
    C9B 0.0199(8) 0.0164(7) 0.0136(7) -0.0093(6) 0.0032(5) -0.0043(5)
    C10B 0.0190(7) 0.0168(7) 0.0114(6) -0.0088(6) 0.0032(5) -0.0044(5)
    C11B 0.0207(8) 0.0163(7) 0.0157(7) -0.0074(6) -0.0014(6) -0.0027(6)
    C12B 0.0258(9) 0.0216(8) 0.0193(8) -0.0125(7) -0.0034(6) -0.0053(6)
    C13B 0.0297(9) 0.0174(7) 0.0149(7) -0.0118(7) 0.0023(6) -0.0060(6)
    C14B 0.0216(8) 0.0177(7) 0.0186(7) -0.0052(6) 0.0028(6) -0.0052(6)
    C15B 0.0187(8) 0.0199(7) 0.0159(7) -0.0080(6) 0.0032(6) -0.0049(6)
    C16B 0.0360(10) 0.0186(8) 0.0206(8) -0.0129(7) 0.0020(7) -0.0081(6)
    C17B 0.0332(10) 0.0222(8) 0.0235(8) -0.0147(8) 0.0032(7) -0.0076(7)
    C18B 0.0405(13) 0.0385(12) 0.0514(14) -0.0256(10) 0.0184(11) -0.0202(11)
    C19B 0.0533(14) 0.0237(9) 0.0374(12) -0.0202(10) 0.0067(10) -0.0079(9)
    C20B 0.0201(8) 0.0280(9) 0.0152(7) -0.0112(7) 0.0027(6) -0.0083(6)
    C21B 0.0309(10) 0.0268(9) 0.0192(8) -0.0188(8) 0.0100(7) -0.0071(7)
    Cl1C 0.0259(2) 0.0361(3) 0.0350(3) -0.0180(2) 0.00643(19) 0.0037(2)
    O1C 0.0241(6) 0.0286(6) 0.0199(6) -0.0161(5) 0.0070(5) -0.0104(5)
    N1C 0.0168(6) 0.0166(6) 0.0154(6) -0.0076(5) 0.0022(5) -0.0039(5)
    N2C 0.0193(7) 0.0197(6) 0.0139(6) -0.0101(5) 0.0043(5) -0.0065(5)
    C1C 0.0196(8) 0.0208(8) 0.0145(7) -0.0083(6) 0.0014(6) -0.0033(6)
    C2C 0.0207(8) 0.0216(8) 0.0162(7) -0.0072(7) 0.0034(6) -0.0005(6)
    C3C 0.0169(8) 0.0187(7) 0.0234(8) -0.0077(6) 0.0047(6) 0.0001(6)
    C4C 0.0180(8) 0.0217(8) 0.0225(8) -0.0096(7) 0.0000(6) -0.0020(6)
    C5C 0.0202(8) 0.0180(7) 0.0148(7) -0.0085(6) 0.0006(6) -0.0015(6)
    C6C 0.0147(7) 0.0143(7) 0.0152(7) -0.0046(6) 0.0023(5) -0.0029(5)
    C7C 0.0155(7) 0.0148(7) 0.0138(7) -0.0050(6) 0.0014(5) -0.0032(5)
    C8C 0.0149(7) 0.0166(7) 0.0155(7) -0.0053(6) 0.0010(5) -0.0049(6)
    C9C 0.0190(8) 0.0174(7) 0.0127(6) -0.0074(6) 0.0010(5) -0.0050(5)
    C10C 0.0184(7) 0.0165(7) 0.0112(6) -0.0080(6) 0.0012(5) -0.0034(5)
    C11C 0.0207(8) 0.0197(7) 0.0163(7) -0.0098(6) 0.0039(6) -0.0034(6)
    C12C 0.0210(8) 0.0250(8) 0.0175(7) -0.0098(7) 0.0066(6) -0.0047(6)
    C13C 0.0234(8) 0.0211(8) 0.0147(7) -0.0066(7) 0.0045(6) -0.0065(6)
    C14C 0.0277(9) 0.0175(7) 0.0188(8) -0.0105(7) 0.0039(6) -0.0047(6)
    C15C 0.0224(8) 0.0201(7) 0.0173(7) -0.0119(7) 0.0039(6) -0.0060(6)
    C16C 0.0267(10) 0.0237(9) 0.0236(9) -0.0040(7) 0.0066(7) -0.0086(7)
    C17C 0.0270(10) 0.0227(9) 0.0251(9) -0.0053(7) 0.0040(7) -0.0018(7)
    C18C 0.0451(14) 0.0347(11) 0.0272(10) -0.0100(10) 0.0062(9) 0.0003(9)
    C19C 0.0311(12) 0.0335(11) 0.0411(12) -0.0056(9) 0.0029(9) -0.0063(9)
    C20C 0.0221(8) 0.0224(8) 0.0155(7) -0.0129(7) 0.0043(6) -0.0063(6)
    C21C 0.0206(8) 0.0273(9) 0.0195(8) -0.0062(7) -0.0026(6) -0.0084(7)
    Cl1D 0.0232(2) 0.0314(2) 0.0346(2) -0.01496(19) 0.00650(18) 0.00417(19)
    O1D 0.0254(6) 0.0279(6) 0.0191(6) -0.0172(5) 0.0069(5) -0.0096(5)
    N1D 0.0170(6) 0.0181(6) 0.0153(6) -0.0080(5) 0.0026(5) -0.0052(5)
    N2D 0.0184(7) 0.0202(6) 0.0134(6) -0.0107(5) 0.0040(5) -0.0067(5)
    C1D 0.0257(9) 0.0273(9) 0.0146(7) -0.0135(7) 0.0026(6) -0.0045(6)
    C2D 0.0258(9) 0.0261(9) 0.0180(8) -0.0112(7) 0.0058(7) -0.0022(7)
    C3D 0.0148(7) 0.0183(7) 0.0246(8) -0.0053(6) 0.0046(6) 0.0004(6)
    C4D 0.0192(8) 0.0238(8) 0.0226(8) -0.0116(7) -0.0009(6) -0.0014(7)
    C5D 0.0206(8) 0.0226(8) 0.0165(7) -0.0116(7) 0.0008(6) -0.0021(6)
    C6D 0.0165(7) 0.0162(7) 0.0151(7) -0.0066(6) 0.0024(5) -0.0046(6)
    C7D 0.0153(7) 0.0168(7) 0.0140(7) -0.0066(6) 0.0015(5) -0.0042(5)
    C8D 0.0156(7) 0.0157(7) 0.0149(7) -0.0058(6) 0.0014(5) -0.0060(5)
    C9D 0.0164(7) 0.0162(7) 0.0130(6) -0.0065(6) 0.0012(5) -0.0045(5)
    C10D 0.0172(7) 0.0164(7) 0.0109(6) -0.0066(6) 0.0010(5) -0.0044(5)
    C11D 0.0205(8) 0.0199(7) 0.0159(7) -0.0096(6) 0.0033(6) -0.0024(6)
    C12D 0.0204(8) 0.0242(8) 0.0190(8) -0.0082(7) 0.0077(6) -0.0050(6)
    C13D 0.0218(8) 0.0197(8) 0.0159(7) -0.0048(6) 0.0026(6) -0.0070(6)
    C14D 0.0261(9) 0.0157(7) 0.0174(7) -0.0088(6) 0.0011(6) -0.0047(6)
    C15D 0.0201(8) 0.0189(7) 0.0159(7) -0.0104(6) 0.0020(6) -0.0047(6)
    C16D 0.0274(9) 0.0210(8) 0.0220(8) -0.0059(7) 0.0053(7) -0.0098(7)
    C17D 0.0229(9) 0.0219(8) 0.0251(9) -0.0039(7) 0.0031(7) -0.0074(7)
    C18D 0.0357(12) 0.0257(10) 0.0373(12) -0.0025(9) -0.0004(9) -0.0080(9)
    C19D 0.0267(11) 0.0384(12) 0.0524(14) -0.0125(9) 0.0043(10) -0.0209(11)
    C20D 0.0210(8) 0.0281(8) 0.0150(7) -0.0139(7) 0.0041(6) -0.0090(6)
    C21D 0.0181(8) 0.0246(8) 0.0205(8) -0.0051(7) -0.0027(6) -0.0092(7)
_geom_special_details
;
All e.s.d.'s (except the e.s.d. in the dihedral angle between two l.s. planes)
are estimated using the full covariance matrix. The cell e.s.d.'s are taken
into account individually in the estimation of e.s.d.'s in distances, angles
and torsion angles; correlations between e.s.d.'s in cell parameters are only
used when they are defined by crystal symmetry. An approximate (isotropic)
treatment of cell e.s.d.'s is used for estimating e.s.d.'s involving l.s.
planes.
;
loop_
    _geom_bond_atom_site_label_1
    _geom_bond_atom_site_label_2
    _geom_bond_site_symmetry_2
    _geom_bond_distance
    _geom_bond_publ_flag
    Cl1A C3A . 1.7411(18) ?
    O1A C8A . 1.230(2) ?
    N1A C7A . 1.288(2) ?
    N1A N2A . 1.3720(19) ?
    N2A C8A . 1.358(2) ?
    N2A H2NA . 0.846(9) ?
    C1A C2A . 1.383(2) ?
    C1A C6A . 1.399(2) ?
    C1A H1AA . 0.9300 ?
    C2A C3A . 1.391(3) ?
    C2A H2AA . 0.9300 ?
    C3A C4A . 1.382(2) ?
    C4A C5A . 1.390(2) ?
    C4A H4AA . 0.9300 ?
    C5A C6A . 1.399(2) ?
    C5A H5AA . 0.9300 ?
    C6A C7A . 1.487(2) ?
    C7A C2OA . 1.506(2) ?
    C8A C9A . 1.525(2) ?
    C9A C10A . 1.526(2) ?
    C9A C21A . 1.531(2) ?
    C9A H9AA . 0.9800 ?
    C10A C11A . 1.396(2) ?
    C10A C15A . 1.398(2) ?
    C11A C12A . 1.397(2) ?
    C11A H11A . 0.9300 ?
    C12A C13A . 1.390(3) ?
    C12A H12A . 0.9300 ?
    C13A C14A . 1.403(3) ?
    C13A C16A . 1.513(3) ?
    C14A C15A . 1.390(2) ?
    C14A H14A . 0.9300 ?
    C15A H15A . 0.9300 ?
    C16A C17A . 1.543(3) ?
    C16A H16A . 0.9700 ?
    C16A H16B . 0.9700 ?
    C17A C18A . 1.526(3) ?
    C17A C19A . 1.530(3) ?
    C17A H17A . 0.9800 ?
    C18A H18A . 0.9600 ?
    C18A H18B . 0.9600 ?
    C18A H18C . 0.9600 ?
    C19A H19A . 0.9600 ?
    C19A H19B . 0.9600 ?
    C19A H19C . 0.9600 ?
    C2OA H2OA . 0.9600 ?
    C2OA H2OB . 0.9600 ?
    C2OA H2OC . 0.9600 ?
    C21A H21A . 0.9600 ?
    C21A H21B . 0.9600 ?
    C21A H21C . 0.9600 ?
    Cl1B C3B . 1.7383(18) ?
    O1B C8B . 1.230(2) ?
    N1B C7B . 1.290(2) ?
    N1B N2B . 1.379(2) ?
    N2B C8B . 1.361(2) ?
    N2B H2NB . 0.853(9) ?
    C1B C2B . 1.383(3) ?
    C1B C6B . 1.406(2) ?
    C1B H1BA . 0.9300 ?
    C2B C3B . 1.384(3) ?
    C2B H2BA . 0.9300 ?
    C3B C4B . 1.385(3) ?
    C4B C5B . 1.391(2) ?
    C4B H4BA . 0.9300 ?
    C5B C6B . 1.394(2) ?
    C5B H5BA . 0.9300 ?
    C6B C7B . 1.481(2) ?
    C7B C20B . 1.503(2) ?
    C8B C9B . 1.525(2) ?
    C9B C10B . 1.521(2) ?
    C9B C21B . 1.538(2) ?
    C9B H9BA . 0.9800 ?
    C10B C11B . 1.392(2) ?
    C10B C15B . 1.396(2) ?
    C11B C12B . 1.396(2) ?
    C11B H11B . 0.9300 ?
    C12B C13B . 1.395(2) ?
    C12B H12B . 0.9300 ?
    C13B C14B . 1.395(3) ?
    C13B C16B . 1.508(2) ?
    C14B C15B . 1.391(2) ?
    C14B H14B . 0.9300 ?
    C15B H15B . 0.9300 ?
    C16B C17B . 1.530(3) ?
    C16B H16C . 0.9700 ?
    C16B H16D . 0.9700 ?
    C17B C18B . 1.517(3) ?
    C17B C19B . 1.528(3) ?
    C17B H17B . 0.9800 ?
    C18B H18D . 0.9600 ?
    C18B H18E . 0.9600 ?
    C18B H18F . 0.9600 ?
    C19B H19D . 0.9600 ?
    C19B H19E . 0.9600 ?
    C19B H19F . 0.9600 ?
    C20B H20A . 0.9600 ?
    C20B H20B . 0.9600 ?
    C20B H20C . 0.9600 ?
    C21B H21D . 0.9600 ?
    C21B H21E . 0.9600 ?
    C21B H21F . 0.9600 ?
    Cl1C C3C . 1.7396(17) ?
    O1C C8C . 1.234(2) ?
    N1C C7C . 1.290(2) ?
    N1C N2C . 1.3766(19) ?
    N2C C8C . 1.361(2) ?
    N2C H2NC . 0.845(9) ?
    C1C C2C . 1.389(2) ?
    C1C C6C . 1.400(2) ?
    C1C H1CA . 0.9300 ?
    C2C C3C . 1.386(3) ?
    C2C H2CA . 0.9300 ?
    C3C C4C . 1.384(2) ?
    C4C C5C . 1.393(2) ?
    C4C H4CA . 0.9300 ?
    C5C C6C . 1.398(2) ?
    C5C H5CA . 0.9300 ?
    C6C C7C . 1.485(2) ?
    C7C C20C . 1.502(2) ?
    C8C C9C . 1.520(2) ?
    C9C C10C . 1.523(2) ?
    C9C C21C . 1.534(2) ?
    C9C H9CA . 0.9800 ?
    C10C C15C . 1.396(2) ?
    C10C C11C . 1.399(2) ?
    C11C C12C . 1.388(2) ?
    C11C H11C . 0.9300 ?
    C12C C13C . 1.395(2) ?
    C12C H12C . 0.9300 ?
    C13C C14C . 1.402(3) ?
    C13C C16C . 1.508(2) ?
    C14C C15C . 1.392(2) ?
    C14C H14C . 0.9300 ?
    C15C H15C . 0.9300 ?
    C16C C17C . 1.554(3) ?
    C16C H16E . 0.9700 ?
    C16C H16F . 0.9700 ?
    C17C C19C . 1.519(3) ?
    C17C C18C . 1.525(3) ?
    C17C H17C . 0.9800 ?
    C18C H18G . 0.9600 ?
    C18C H18H . 0.9600 ?
    C18C H18I . 0.9600 ?
    C19C H19G . 0.9600 ?
    C19C H19H . 0.9600 ?
    C19C H19I . 0.9600 ?
    C20C H20D . 0.9600 ?
    C20C H20E . 0.9600 ?
    C20C H20F . 0.9600 ?
    C21C H21G . 0.9600 ?
    C21C H21H . 0.9600 ?
    C21C H21I . 0.9600 ?
    Cl1D C3D . 1.7403(18) ?
    O1D C8D . 1.232(2) ?
    N1D C7D . 1.290(2) ?
    N1D N2D . 1.3752(19) ?
    N2D C8D . 1.361(2) ?
    N2D H2ND . 0.855(9) ?
    C1D C2D . 1.383(2) ?
    C1D C6D . 1.403(2) ?
    C1D H1DA . 0.9300 ?
    C2D C3D . 1.386(3) ?
    C2D H2DA . 0.9300 ?
    C3D C4D . 1.382(2) ?
    C4D C5D . 1.395(2) ?
    C4D H4DA . 0.9300 ?
    C5D C6D . 1.391(2) ?
    C5D H5DA . 0.9300 ?
    C6D C7D . 1.487(2) ?
    C7D C20D . 1.501(2) ?
    C8D C9D . 1.525(2) ?
    C9D C10D . 1.523(2) ?
    C9D C21D . 1.531(2) ?
    C9D H9DA . 0.9800 ?
    C10D C11D . 1.391(2) ?
    C10D C15D . 1.397(2) ?
    C11D C12D . 1.400(2) ?
    C11D H11D . 0.9300 ?
    C12D C13D . 1.395(3) ?
    C12D H12D . 0.9300 ?
    C13D C14D . 1.393(3) ?
    C13D C16D . 1.510(2) ?
    C14D C15D . 1.387(2) ?
    C14D H14D . 0.9300 ?
    C15D H15D . 0.9300 ?
    C16D C17D . 1.534(3) ?
    C16D H16G . 0.9700 ?
    C16D H16H . 0.9700 ?
    C17D C19D . 1.514(3) ?
    C17D C18D . 1.527(3) ?
    C17D H17D . 0.9800 ?
    C18D H18J . 0.9600 ?
    C18D H18K . 0.9600 ?
    C18D H18L . 0.9600 ?
    C19D H19J . 0.9600 ?
    C19D H19K . 0.9600 ?
    C19D H19L . 0.9600 ?
    C20D H20G . 0.9600 ?
    C20D H20H . 0.9600 ?
    C20D H20I . 0.9600 ?
    C21D H21J . 0.9600 ?
    C21D H21K . 0.9600 ?
    C21D H21L . 0.9600 ?
loop_
    _geom_angle_atom_site_label_1
    _geom_angle_atom_site_label_2
    _geom_angle_atom_site_label_3
    _geom_angle_site_symmetry_1
    _geom_angle_site_symmetry_3
    _geom_angle
    _geom_angle_publ_flag
    C7A N1A N2A . . 117.79(14) ?
    C8A N2A N1A . . 120.07(13) ?
    C8A N2A H2NA . . 116.6(16) ?
    N1A N2A H2NA . . 123.3(16) ?
    C2A C1A C6A . . 121.00(16) ?
    C2A C1A H1AA . . 119.5 ?
    C6A C1A H1AA . . 119.5 ?
    C1A C2A C3A . . 119.23(16) ?
    C1A C2A H2AA . . 120.4 ?
    C3A C2A H2AA . . 120.4 ?
    C4A C3A C2A . . 121.09(16) ?
    C4A C3A Cl1A . . 119.70(14) ?
    C2A C3A Cl1A . . 119.21(13) ?
    C3A C4A C5A . . 119.27(16) ?
    C3A C4A H4AA . . 120.4 ?
    C5A C4A H4AA . . 120.4 ?
    C4A C5A C6A . . 120.87(15) ?
    C4A C5A H5AA . . 119.6 ?
    C6A C5A H5AA . . 119.6 ?
    C5A C6A C1A . . 118.54(15) ?
    C5A C6A C7A . . 121.23(14) ?
    C1A C6A C7A . . 120.22(14) ?
    N1A C7A C6A . . 115.10(14) ?
    N1A C7A C2OA . . 124.00(15) ?
    C6A C7A C2OA . . 120.90(14) ?
    O1A C8A N2A . . 119.99(15) ?
    O1A C8A C9A . . 121.55(14) ?
    N2A C8A C9A . . 118.44(14) ?
    C8A C9A C10A . . 108.95(13) ?
    C8A C9A C21A . . 109.38(14) ?
    C10A C9A C21A . . 112.13(13) ?
    C8A C9A H9AA . . 108.8 ?
    C10A C9A H9AA . . 108.8 ?
    C21A C9A H9AA . . 108.8 ?
    C11A C10A C15A . . 118.27(15) ?
    C11A C10A C9A . . 120.98(15) ?
    C15A C10A C9A . . 120.75(15) ?
    C10A C11A C12A . . 120.76(16) ?
    C10A C11A H11A . . 119.6 ?
    C12A C11A H11A . . 119.6 ?
    C13A C12A C11A . . 121.30(17) ?
    C13A C12A H12A . . 119.4 ?
    C11A C12A H12A . . 119.4 ?
    C12A C13A C14A . . 117.62(16) ?
    C12A C13A C16A . . 120.80(18) ?
    C14A C13A C16A . . 121.57(17) ?
    C15A C14A C13A . . 121.42(17) ?
    C15A C14A H14A . . 119.3 ?
    C13A C14A H14A . . 119.3 ?
    C14A C15A C10A . . 120.61(16) ?
    C14A C15A H15A . . 119.7 ?
    C10A C15A H15A . . 119.7 ?
    C13A C16A C17A . . 114.33(15) ?
    C13A C16A H16A . . 108.7 ?
    C17A C16A H16A . . 108.7 ?
    C13A C16A H16B . . 108.7 ?
    C17A C16A H16B . . 108.7 ?
    H16A C16A H16B . . 107.6 ?
    C18A C17A C19A . . 109.84(18) ?
    C18A C17A C16A . . 112.05(18) ?
    C19A C17A C16A . . 109.77(17) ?
    C18A C17A H17A . . 108.4 ?
    C19A C17A H17A . . 108.4 ?
    C16A C17A H17A . . 108.4 ?
    C17A C18A H18A . . 109.5 ?
    C17A C18A H18B . . 109.5 ?
    H18A C18A H18B . . 109.5 ?
    C17A C18A H18C . . 109.5 ?
    H18A C18A H18C . . 109.5 ?
    H18B C18A H18C . . 109.5 ?
    C17A C19A H19A . . 109.5 ?
    C17A C19A H19B . . 109.5 ?
    H19A C19A H19B . . 109.5 ?
    C17A C19A H19C . . 109.5 ?
    H19A C19A H19C . . 109.5 ?
    H19B C19A H19C . . 109.5 ?
    C7A C2OA H2OA . . 109.5 ?
    C7A C2OA H2OB . . 109.5 ?
    H2OA C2OA H2OB . . 109.5 ?
    C7A C2OA H2OC . . 109.5 ?
    H2OA C2OA H2OC . . 109.5 ?
    H2OB C2OA H2OC . . 109.5 ?
    C9A C21A H21A . . 109.5 ?
    C9A C21A H21B . . 109.5 ?
    H21A C21A H21B . . 109.5 ?
    C9A C21A H21C . . 109.5 ?
    H21A C21A H21C . . 109.5 ?
    H21B C21A H21C . . 109.5 ?
    C7B N1B N2B . . 117.65(14) ?
    C8B N2B N1B . . 120.33(14) ?
    C8B N2B H2NB . . 115.2(16) ?
    N1B N2B H2NB . . 124.0(16) ?
    C2B C1B C6B . . 121.02(16) ?
    C2B C1B H1BA . . 119.5 ?
    C6B C1B H1BA . . 119.5 ?
    C1B C2B C3B . . 119.42(16) ?
    C1B C2B H2BA . . 120.3 ?
    C3B C2B H2BA . . 120.3 ?
    C2B C3B C4B . . 121.10(16) ?
    C2B C3B Cl1B . . 119.45(14) ?
    C4B C3B Cl1B . . 119.45(14) ?
    C3B C4B C5B . . 119.09(17) ?
    C3B C4B H4BA . . 120.5 ?
    C5B C4B H4BA . . 120.5 ?
    C4B C5B C6B . . 121.24(16) ?
    C4B C5B H5BA . . 119.4 ?
    C6B C5B H5BA . . 119.4 ?
    C5B C6B C1B . . 118.13(16) ?
    C5B C6B C7B . . 121.43(14) ?
    C1B C6B C7B . . 120.44(15) ?
    N1B C7B C6B . . 115.27(14) ?
    N1B C7B C20B . . 124.72(15) ?
    C6B C7B C20B . . 120.01(14) ?
    O1B C8B N2B . . 119.82(15) ?
    O1B C8B C9B . . 121.44(14) ?
    N2B C8B C9B . . 118.70(14) ?
    C10B C9B C8B . . 108.88(13) ?
    C10B C9B C21B . . 111.48(13) ?
    C8B C9B C21B . . 109.86(14) ?
    C10B C9B H9BA . . 108.9 ?
    C8B C9B H9BA . . 108.9 ?
    C21B C9B H9BA . . 108.9 ?
    C11B C10B C15B . . 118.49(15) ?
    C11B C10B C9B . . 120.60(15) ?
    C15B C10B C9B . . 120.88(15) ?
    C10B C11B C12B . . 120.59(16) ?
    C10B C11B H11B . . 119.7 ?
    C12B C11B H11B . . 119.7 ?
    C13B C12B C11B . . 121.11(16) ?
    C13B C12B H12B . . 119.4 ?
    C11B C12B H12B . . 119.4 ?
    C12B C13B C14B . . 117.95(15) ?
    C12B C13B C16B . . 122.14(17) ?
    C14B C13B C16B . . 119.90(16) ?
    C15B C14B C13B . . 121.14(16) ?
    C15B C14B H14B . . 119.4 ?
    C13B C14B H14B . . 119.4 ?
    C14B C15B C10B . . 120.70(16) ?
    C14B C15B H15B . . 119.6 ?
    C10B C15B H15B . . 119.6 ?
    C13B C16B C17B . . 113.53(14) ?
    C13B C16B H16C . . 108.9 ?
    C17B C16B H16C . . 108.9 ?
    C13B C16B H16D . . 108.9 ?
    C17B C16B H16D . . 108.9 ?
    H16C C16B H16D . . 107.7 ?
    C18B C17B C19B . . 110.00(18) ?
    C18B C17B C16B . . 111.07(17) ?
    C19B C17B C16B . . 110.41(16) ?
    C18B C17B H17B . . 108.4 ?
    C19B C17B H17B . . 108.4 ?
    C16B C17B H17B . . 108.4 ?
    C17B C18B H18D . . 109.5 ?
    C17B C18B H18E . . 109.5 ?
    H18D C18B H18E . . 109.5 ?
    C17B C18B H18F . . 109.5 ?
    H18D C18B H18F . . 109.5 ?
    H18E C18B H18F . . 109.5 ?
    C17B C19B H19D . . 109.5 ?
    C17B C19B H19E . . 109.5 ?
    H19D C19B H19E . . 109.5 ?
    C17B C19B H19F . . 109.5 ?
    H19D C19B H19F . . 109.5 ?
    H19E C19B H19F . . 109.5 ?
    C7B C20B H20A . . 109.5 ?
    C7B C20B H20B . . 109.5 ?
    H20A C20B H20B . . 109.5 ?
    C7B C20B H20C . . 109.5 ?
    H20A C20B H20C . . 109.5 ?
    H20B C20B H20C . . 109.5 ?
    C9B C21B H21D . . 109.5 ?
    C9B C21B H21E . . 109.5 ?
    H21D C21B H21E . . 109.5 ?
    C9B C21B H21F . . 109.5 ?
    H21D C21B H21F . . 109.5 ?
    H21E C21B H21F . . 109.5 ?
    C7C N1C N2C . . 117.50(13) ?
    C8C N2C N1C . . 120.35(13) ?
    C8C N2C H2NC . . 118.2(16) ?
    N1C N2C H2NC . . 121.5(16) ?
    C2C C1C C6C . . 120.73(16) ?
    C2C C1C H1CA . . 119.6 ?
    C6C C1C H1CA . . 119.6 ?
    C3C C2C C1C . . 119.57(16) ?
    C3C C2C H2CA . . 120.2 ?
    C1C C2C H2CA . . 120.2 ?
    C4C C3C C2C . . 120.95(16) ?
    C4C C3C Cl1C . . 119.61(14) ?
    C2C C3C Cl1C . . 119.43(13) ?
    C3C C4C C5C . . 119.29(17) ?
    C3C C4C H4CA . . 120.4 ?
    C5C C4C H4CA . . 120.4 ?
    C4C C5C C6C . . 120.86(15) ?
    C4C C5C H5CA . . 119.6 ?
    C6C C5C H5CA . . 119.6 ?
    C5C C6C C1C . . 118.59(15) ?
    C5C C6C C7C . . 121.12(14) ?
    C1C C6C C7C . . 120.28(15) ?
    N1C C7C C6C . . 115.22(14) ?
    N1C C7C C20C . . 124.27(15) ?
    C6C C7C C20C . . 120.50(14) ?
    O1C C8C N2C . . 119.73(15) ?
    O1C C8C C9C . . 121.88(15) ?
    N2C C8C C9C . . 118.36(14) ?
    C8C C9C C10C . . 108.80(13) ?
    C8C C9C C21C . . 109.77(14) ?
    C10C C9C C21C . . 111.96(13) ?
    C8C C9C H9CA . . 108.8 ?
    C10C C9C H9CA . . 108.8 ?
    C21C C9C H9CA . . 108.8 ?
    C15C C10C C11C . . 118.21(15) ?
    C15C C10C C9C . . 120.54(15) ?
    C11C C10C C9C . . 121.25(14) ?
    C12C C11C C10C . . 120.78(16) ?
    C12C C11C H11C . . 119.6 ?
    C10C C11C H11C . . 119.6 ?
    C11C C12C C13C . . 121.50(16) ?
    C11C C12C H12C . . 119.2 ?
    C13C C12C H12C . . 119.2 ?
    C12C C13C C14C . . 117.50(16) ?
    C12C C13C C16C . . 120.90(17) ?
    C14C C13C C16C . . 121.58(17) ?
    C15C C14C C13C . . 121.25(16) ?
    C15C C14C H14C . . 119.4 ?
    C13C C14C H14C . . 119.4 ?
    C14C C15C C10C . . 120.75(16) ?
    C14C C15C H15C . . 119.6 ?
    C10C C15C H15C . . 119.6 ?
    C13C C16C C17C . . 114.18(15) ?
    C13C C16C H16E . . 108.7 ?
    C17C C16C H16E . . 108.7 ?
    C13C C16C H16F . . 108.7 ?
    C17C C16C H16F . . 108.7 ?
    H16E C16C H16F . . 107.6 ?
    C19C C17C C18C . . 110.07(18) ?
    C19C C17C C16C . . 109.86(17) ?
    C18C C17C C16C . . 111.50(18) ?
    C19C C17C H17C . . 108.4 ?
    C18C C17C H17C . . 108.4 ?
    C16C C17C H17C . . 108.4 ?
    C17C C18C H18G . . 109.5 ?
    C17C C18C H18H . . 109.5 ?
    H18G C18C H18H . . 109.5 ?
    C17C C18C H18I . . 109.5 ?
    H18G C18C H18I . . 109.5 ?
    H18H C18C H18I . . 109.5 ?
    C17C C19C H19G . . 109.5 ?
    C17C C19C H19H . . 109.5 ?
    H19G C19C H19H . . 109.5 ?
    C17C C19C H19I . . 109.5 ?
    H19G C19C H19I . . 109.5 ?
    H19H C19C H19I . . 109.5 ?
    C7C C20C H20D . . 109.5 ?
    C7C C20C H20E . . 109.5 ?
    H20D C20C H20E . . 109.5 ?
    C7C C20C H20F . . 109.5 ?
    H20D C20C H20F . . 109.5 ?
    H20E C20C H20F . . 109.5 ?
    C9C C21C H21G . . 109.5 ?
    C9C C21C H21H . . 109.5 ?
    H21G C21C H21H . . 109.5 ?
    C9C C21C H21I . . 109.5 ?
    H21G C21C H21I . . 109.5 ?
    H21H C21C H21I . . 109.5 ?
    C7D N1D N2D . . 117.98(13) ?
    C8D N2D N1D . . 120.11(13) ?
    C8D N2D H2ND . . 115.2(17) ?
    N1D N2D H2ND . . 124.5(17) ?
    C2D C1D C6D . . 121.11(17) ?
    C2D C1D H1DA . . 119.4 ?
    C6D C1D H1DA . . 119.4 ?
    C1D C2D C3D . . 119.26(16) ?
    C1D C2D H2DA . . 120.4 ?
    C3D C2D H2DA . . 120.4 ?
    C4D C3D C2D . . 121.22(16) ?
    C4D C3D Cl1D . . 119.47(15) ?
    C2D C3D Cl1D . . 119.31(14) ?
    C3D C4D C5D . . 118.91(17) ?
    C3D C4D H4DA . . 120.5 ?
    C5D C4D H4DA . . 120.5 ?
    C6D C5D C4D . . 121.28(16) ?
    C6D C5D H5DA . . 119.4 ?
    C4D C5D H5DA . . 119.4 ?
    C5D C6D C1D . . 118.21(15) ?
    C5D C6D C7D . . 121.30(14) ?
    C1D C6D C7D . . 120.49(15) ?
    N1D C7D C6D . . 115.06(14) ?
    N1D C7D C20D . . 124.86(15) ?
    C6D C7D C20D . . 120.08(14) ?
    O1D C8D N2D . . 119.81(14) ?
    O1D C8D C9D . . 121.39(14) ?
    N2D C8D C9D . . 118.77(14) ?
    C10D C9D C8D . . 109.06(13) ?
    C10D C9D C21D . . 111.33(13) ?
    C8D C9D C21D . . 109.66(14) ?
    C10D C9D H9DA . . 108.9 ?
    C8D C9D H9DA . . 108.9 ?
    C21D C9D H9DA . . 108.9 ?
    C11D C10D C15D . . 118.49(15) ?
    C11D C10D C9D . . 120.46(14) ?
    C15D C10D C9D . . 121.02(14) ?
    C10D C11D C12D . . 120.40(16) ?
    C10D C11D H11D . . 119.8 ?
    C12D C11D H11D . . 119.8 ?
    C13D C12D C11D . . 121.07(16) ?
    C13D C12D H12D . . 119.5 ?
    C11D C12D H12D . . 119.5 ?
    C14D C13D C12D . . 118.00(16) ?
    C14D C13D C16D . . 119.62(16) ?
    C12D C13D C16D . . 122.35(17) ?
    C15D C14D C13D . . 121.12(16) ?
    C15D C14D H14D . . 119.4 ?
    C13D C14D H14D . . 119.4 ?
    C14D C15D C10D . . 120.87(16) ?
    C14D C15D H15D . . 119.6 ?
    C10D C15D H15D . . 119.6 ?
    C13D C16D C17D . . 113.48(15) ?
    C13D C16D H16G . . 108.9 ?
    C17D C16D H16G . . 108.9 ?
    C13D C16D H16H . . 108.9 ?
    C17D C16D H16H . . 108.9 ?
    H16G C16D H16H . . 107.7 ?
    C19D C17D C18D . . 110.44(18) ?
    C19D C17D C16D . . 111.14(17) ?
    C18D C17D C16D . . 109.97(16) ?
    C19D C17D H17D . . 108.4 ?
    C18D C17D H17D . . 108.4 ?
    C16D C17D H17D . . 108.4 ?
    C17D C18D H18J . . 109.5 ?
    C17D C18D H18K . . 109.5 ?
    H18J C18D H18K . . 109.5 ?
    C17D C18D H18L . . 109.5 ?
    H18J C18D H18L . . 109.5 ?
    H18K C18D H18L . . 109.5 ?
    C17D C19D H19J . . 109.5 ?
    C17D C19D H19K . . 109.5 ?
    H19J C19D H19K . . 109.5 ?
    C17D C19D H19L . . 109.5 ?
    H19J C19D H19L . . 109.5 ?
    H19K C19D H19L . . 109.5 ?
    C7D C20D H20G . . 109.5 ?
    C7D C20D H20H . . 109.5 ?
    H20G C20D H20H . . 109.5 ?
    C7D C20D H20I . . 109.5 ?
    H20G C20D H20I . . 109.5 ?
    H20H C20D H20I . . 109.5 ?
    C9D C21D H21J . . 109.5 ?
    C9D C21D H21K . . 109.5 ?
    H21J C21D H21K . . 109.5 ?
    C9D C21D H21L . . 109.5 ?
    H21J C21D H21L . . 109.5 ?
    H21K C21D H21L . . 109.5 ?
loop_
    _geom_torsion_atom_site_label_1
    _geom_torsion_atom_site_label_2
    _geom_torsion_atom_site_label_3
    _geom_torsion_atom_site_label_4
    _geom_torsion_site_symmetry_1
    _geom_torsion_site_symmetry_2
    _geom_torsion_site_symmetry_3
    _geom_torsion_site_symmetry_4
    _geom_torsion
    _geom_torsion_publ_flag
    C7A N1A N2A C8A . . . . -177.18(15) ?
    C6A C1A C2A C3A . . . . -0.1(3) ?
    C1A C2A C3A C4A . . . . 0.6(3) ?
    C1A C2A C3A Cl1A . . . . -179.72(13) ?
    C2A C3A C4A C5A . . . . -0.3(3) ?
    Cl1A C3A C4A C5A . . . . 179.97(13) ?
    C3A C4A C5A C6A . . . . -0.4(3) ?
    C4A C5A C6A C1A . . . . 0.9(2) ?
    C4A C5A C6A C7A . . . . -177.91(15) ?
    C2A C1A C6A C5A . . . . -0.7(2) ?
    C2A C1A C6A C7A . . . . 178.17(15) ?
    N2A N1A C7A C6A . . . . -179.62(13) ?
    N2A N1A C7A C2OA . . . . -0.5(2) ?
    C5A C6A C7A N1A . . . . 158.74(15) ?
    C1A C6A C7A N1A . . . . -20.1(2) ?
    C5A C6A C7A C2OA . . . . -20.4(2) ?
    C1A C6A C7A C2OA . . . . 160.83(15) ?
    N1A N2A C8A O1A . . . . 178.98(15) ?
    N1A N2A C8A C9A . . . . -2.6(2) ?
    O1A C8A C9A C10A . . . . 86.39(19) ?
    N2A C8A C9A C10A . . . . -92.00(17) ?
    O1A C8A C9A C21A . . . . -36.5(2) ?
    N2A C8A C9A C21A . . . . 145.12(15) ?
    C8A C9A C10A C11A . . . . 122.54(16) ?
    C21A C9A C10A C11A . . . . -116.24(17) ?
    C8A C9A C10A C15A . . . . -57.43(19) ?
    C21A C9A C10A C15A . . . . 63.79(19) ?
    C15A C10A C11A C12A . . . . 0.4(2) ?
    C9A C10A C11A C12A . . . . -179.53(15) ?
    C10A C11A C12A C13A . . . . 0.9(3) ?
    C11A C12A C13A C14A . . . . -1.8(3) ?
    C11A C12A C13A C16A . . . . 176.77(17) ?
    C12A C13A C14A C15A . . . . 1.4(3) ?
    C16A C13A C14A C15A . . . . -177.12(16) ?
    C13A C14A C15A C10A . . . . -0.2(3) ?
    C11A C10A C15A C14A . . . . -0.8(2) ?
    C9A C10A C15A C14A . . . . 179.17(15) ?
    C12A C13A C16A C17A . . . . -83.3(2) ?
    C14A C13A C16A C17A . . . . 95.2(2) ?
    C13A C16A C17A C18A . . . . -64.7(2) ?
    C13A C16A C17A C19A . . . . 173.01(18) ?
    C7B N1B N2B C8B . . . . -174.93(15) ?
    C6B C1B C2B C3B . . . . 0.3(3) ?
    C1B C2B C3B C4B . . . . 0.2(3) ?
    C1B C2B C3B Cl1B . . . . -179.83(14) ?
    C2B C3B C4B C5B . . . . -0.4(3) ?
    Cl1B C3B C4B C5B . . . . 179.64(14) ?
    C3B C4B C5B C6B . . . . 0.0(3) ?
    C4B C5B C6B C1B . . . . 0.5(3) ?
    C4B C5B C6B C7B . . . . -179.38(16) ?
    C2B C1B C6B C5B . . . . -0.7(3) ?
    C2B C1B C6B C7B . . . . 179.19(16) ?
    N2B N1B C7B C6B . . . . 179.48(13) ?
    N2B N1B C7B C20B . . . . -0.1(2) ?
    C5B C6B C7B N1B . . . . 159.53(16) ?
    C1B C6B C7B N1B . . . . -20.3(2) ?
    C5B C6B C7B C20B . . . . -20.8(2) ?
    C1B C6B C7B C20B . . . . 159.34(16) ?
    N1B N2B C8B O1B . . . . 176.82(15) ?
    N1B N2B C8B C9B . . . . -5.5(2) ?
    O1B C8B C9B C10B . . . . 83.14(19) ?
    N2B C8B C9B C10B . . . . -94.54(17) ?
    O1B C8B C9B C21B . . . . -39.2(2) ?
    N2B C8B C9B C21B . . . . 143.12(15) ?
    C8B C9B C10B C11B . . . . 125.80(16) ?
    C21B C9B C10B C11B . . . . -112.85(17) ?
    C8B C9B C10B C15B . . . . -56.36(19) ?
    C21B C9B C10B C15B . . . . 65.00(19) ?
    C15B C10B C11B C12B . . . . 0.0(2) ?
    C9B C10B C11B C12B . . . . 177.93(15) ?
    C10B C11B C12B C13B . . . . 1.4(3) ?
    C11B C12B C13B C14B . . . . -1.5(3) ?
    C11B C12B C13B C16B . . . . 177.09(16) ?
    C12B C13B C14B C15B . . . . 0.2(3) ?
    C16B C13B C14B C15B . . . . -178.42(16) ?
    C13B C14B C15B C10B . . . . 1.2(3) ?
    C11B C10B C15B C14B . . . . -1.3(2) ?
    C9B C10B C15B C14B . . . . -179.21(15) ?
    C12B C13B C16B C17B . . . . -94.0(2) ?
    C14B C13B C16B C17B . . . . 84.6(2) ?
    C13B C16B C17B C18B . . . . 68.2(2) ?
    C13B C16B C17B C19B . . . . -169.45(18) ?
    C7C N1C N2C C8C . . . . -178.36(15) ?
    C6C C1C C2C C3C . . . . -0.1(3) ?
    C1C C2C C3C C4C . . . . 0.6(3) ?
    C1C C2C C3C Cl1C . . . . -179.01(13) ?
    C2C C3C C4C C5C . . . . -0.3(3) ?
    Cl1C C3C C4C C5C . . . . 179.27(13) ?
    C3C C4C C5C C6C . . . . -0.5(3) ?
    C4C C5C C6C C1C . . . . 0.9(2) ?
    C4C C5C C6C C7C . . . . -177.80(15) ?
    C2C C1C C6C C5C . . . . -0.7(2) ?
    C2C C1C C6C C7C . . . . 178.07(15) ?
    N2C N1C C7C C6C . . . . -179.68(13) ?
    N2C N1C C7C C20C . . . . -0.1(2) ?
    C5C C6C C7C N1C . . . . 157.33(15) ?
    C1C C6C C7C N1C . . . . -21.4(2) ?
    C5C C6C C7C C20C . . . . -22.3(2) ?
    C1C C6C C7C C20C . . . . 159.02(15) ?
    N1C N2C C8C O1C . . . . 177.82(15) ?
    N1C N2C C8C C9C . . . . -4.0(2) ?
    O1C C8C C9C C10C . . . . 86.41(19) ?
    N2C C8C C9C C10C . . . . -91.70(17) ?
    O1C C8C C9C C21C . . . . -36.4(2) ?
    N2C C8C C9C C21C . . . . 145.47(15) ?
    C8C C9C C10C C15C . . . . -58.63(19) ?
    C21C C9C C10C C15C . . . . 62.9(2) ?
    C8C C9C C10C C11C . . . . 121.97(16) ?
    C21C C9C C10C C11C . . . . -116.53(17) ?
    C15C C10C C11C C12C . . . . -0.1(2) ?
    C9C C10C C11C C12C . . . . 179.35(15) ?
    C10C C11C C12C C13C . . . . 0.9(3) ?
    C11C C12C C13C C14C . . . . -1.2(3) ?
    C11C C12C C13C C16C . . . . 177.22(17) ?
    C12C C13C C14C C15C . . . . 0.7(3) ?
    C16C C13C C14C C15C . . . . -177.70(17) ?
    C13C C14C C15C C10C . . . . 0.1(3) ?
    C11C C10C C15C C14C . . . . -0.4(2) ?
    C9C C10C C15C C14C . . . . -179.84(15) ?
    C12C C13C C16C C17C . . . . -81.4(2) ?
    C14C C13C C16C C17C . . . . 96.9(2) ?
    C13C C16C C17C C19C . . . . 172.86(18) ?
    C13C C16C C17C C18C . . . . -64.8(2) ?
    C7D N1D N2D C8D . . . . -173.29(15) ?
    C6D C1D C2D C3D . . . . 0.3(3) ?
    C1D C2D C3D C4D . . . . -0.2(3) ?
    C1D C2D C3D Cl1D . . . . 179.60(14) ?
    C2D C3D C4D C5D . . . . 0.4(3) ?
    Cl1D C3D C4D C5D . . . . -179.39(14) ?
    C3D C4D C5D C6D . . . . -0.8(3) ?
    C4D C5D C6D C1D . . . . 0.9(3) ?
    C4D C5D C6D C7D . . . . -179.39(16) ?
    C2D C1D C6D C5D . . . . -0.6(3) ?
    C2D C1D C6D C7D . . . . 179.61(16) ?
    N2D N1D C7D C6D . . . . 179.51(14) ?
    N2D N1D C7D C20D . . . . -0.5(2) ?
    C5D C6D C7D N1D . . . . 161.40(16) ?
    C1D C6D C7D N1D . . . . -18.9(2) ?
    C5D C6D C7D C20D . . . . -18.6(2) ?
    C1D C6D C7D C20D . . . . 161.14(16) ?
    N1D N2D C8D O1D . . . . 177.83(15) ?
    N1D N2D C8D C9D . . . . -4.0(2) ?
    O1D C8D C9D C10D . . . . 83.06(19) ?
    N2D C8D C9D C10D . . . . -95.07(17) ?
    O1D C8D C9D C21D . . . . -39.1(2) ?
    N2D C8D C9D C21D . . . . 142.78(15) ?
    C8D C9D C10D C11D . . . . 127.66(16) ?
    C21D C9D C10D C11D . . . . -111.21(17) ?
    C8D C9D C10D C15D . . . . -54.34(19) ?
    C21D C9D C10D C15D . . . . 66.79(19) ?
    C15D C10D C11D C12D . . . . 0.6(2) ?
    C9D C10D C11D C12D . . . . 178.65(15) ?
    C10D C11D C12D C13D . . . . 1.4(3) ?
    C11D C12D C13D C14D . . . . -1.9(3) ?
    C11D C12D C13D C16D . . . . 176.29(17) ?
    C12D C13D C14D C15D . . . . 0.5(3) ?
    C16D C13D C14D C15D . . . . -177.71(16) ?
    C13D C14D C15D C10D . . . . 1.4(3) ?
    C11D C10D C15D C14D . . . . -2.0(2) ?
    C9D C10D C15D C14D . . . . 179.99(15) ?
    C14D C13D C16D C17D . . . . 85.2(2) ?
    C12D C13D C16D C17D . . . . -93.0(2) ?
    C13D C16D C17D C19D . . . . 67.9(2) ?
    C13D C16D C17D C18D . . . . -169.53(18) ?
loop_
    _geom_hbond_atom_site_label_D
    _geom_hbond_atom_site_label_H
    _geom_hbond_atom_site_label_A
    _geom_hbond_site_symmetry_A
    _geom_hbond_distance_DH
    _geom_hbond_distance_HA
    _geom_hbond_distance_DA
    _geom_hbond_angle_DHA
    N2A H2NA O1B 2_677 0.847(14) 2.090(17) 2.9255(19) 169(3)
    N2B H2NB O1A 2_677 0.852(18) 2.069(18) 2.916(2) 173(2)
    N2C H2NC O1D 2_766 0.845(15) 2.075(17) 2.9085(19) 169(3)
    N2D H2ND O1C 2_766.03 0.855(16) 2.085(17) 2.934(2) 172(3)
    C20B H20A O1A 2_677 0.96 2.47 3.125(3) 126
    C20C H20D O1D 2_766 0.96 2.57 3.099(3) 115
    C20D H20G O1C 2_766 0.96 2.50 3.175(3) 128
    C2OA H2OC Cg1 2_577 0.96 2.75 3.4628(19) 131
    C16C H16F Cg2 1_555 0.96 2.78 3.744(2) 171
    C20B H20C Cg2 2_677 0.96 2.94 3.5787(19) 125
    C16A H16B Cg3 1_455 0.96 2.90 3.860(2) 170
    C20C H20F Cg3 2_766 0.96 2.77 3.4943(19) 132
    C16B H16D Cg4 1_555 0.96 2.86 3.818(2) 171
    C20D H20I Cg4 2_666 0.96 2.96 3.5557(19) 122
