# Supplementary material for: N′-[(E)-1-(4-Chloro­phen­yl)ethyl­idene]-2-[4-(2-methyl­prop­yl)phen­yl]propano­hydrazide
Source: Acta Crystallogr Sect E Struct Rep Online. 2008 Dec 3;65(Pt 1):o17–8. doi: 10.1107/S1600536808039226 (PMC2967938; doi:10.1107/S1600536808039226)
Supplement: Supplementary file 2 [file e-65-00o17-Isup2.hkl]

#
# h,k,l, Fc-squared, Fo-squared, sigma(Fo-squared) and status flag
#
data_I
_shelx_title ' hz4b_0m in P-1'
_shelx_refln_list_code          4
_shelx_F_calc_maximum      341.04
_exptl_crystal_F_000      1520.00
_reflns_d_resolution_high  0.6654
 
loop_
 _symmetry_equiv_pos_as_xyz
 'x, y, z'
 '-x, -y, -z'
 
_cell_length_a    14.2691
_cell_length_b    15.5343
_cell_length_c    20.7436
_cell_angle_alpha  77.416
_cell_angle_beta   90.058
_cell_angle_gamma  62.714
 
_shelx_F_squared_multiplier     1.000
 
loop_
 _refln_index_h
 _refln_index_k
 _refln_index_l
 _refln_F_squared_calc
 _refln_F_squared_meas
 _refln_F_squared_sigma
 _refln_observed_status
   1   0   0       54.18       34.31      3.27 o
   2   0   0     1434.06     1533.04     17.24 o
   3   0   0       22.57       58.17      3.39 o
   4   0   0     2513.48     2669.58     29.23 o
   5   0   0      222.06      236.77      6.14 o
   6   0   0     3474.46     3667.87     35.83 o
   7   0   0        0.02       32.94      3.91 o
   8   0   0      952.68      936.93     18.76 o
   9   0   0        9.25       27.21      6.17 o
  10   0   0      140.44      148.81     21.01 o
  11   0   0     2287.54     2105.05     49.91 o
  12   0   0     3803.98     3683.52    122.98 o
  13   0   0      236.69      272.46     30.87 o
  14   0   0      393.95      397.87     38.40 o
  15   0   0      113.62       92.12     24.06 o
  16   0   0       55.78       36.09     20.66 o
  17   0   0        8.76       12.03     20.42 o
  18   0   0       23.09       42.05     22.97 o
 -18   1   0       25.59       12.64     20.66 o
 -17   1   0       34.79       32.45     22.00 o
 -16   1   0        6.85       21.39     20.54 o
 -15   1   0      284.69      280.84     37.92 o
 -14   1   0      575.62      660.48     48.85 o
 -13   1   0      119.46       78.75     22.36 o
 -12   1   0      132.23      107.31     21.87 o
 -11   1   0        5.69       26.49     14.58 o
 -10   1   0      285.66      269.24     16.88 o
  -9   1   0       12.31       21.49      7.57 o
  -8   1   0     6259.39     5919.44     89.73 o
  -7   1   0      385.66      302.21     12.58 o
  -6   1   0     1262.81     1346.60     16.36 o
  -5   1   0      368.80      284.39      7.27 o
  -4   1   0       38.90       61.14      3.56 o
  -3   1   0      177.35      108.11      4.02 o
  -2   1   0    27374.03    27941.44    282.86 o
  -1   1   0      333.70      147.65      5.19 o
   0   1   0        0.68       -0.46      0.46 o
   2   1   0        0.83       -1.08      1.08 o
   3   1   0       10.73       32.76      2.78 o
   4   1   0      180.32      196.35      5.98 o
   5   1   0      306.62      338.85      8.34 o
   6   1   0     3821.98     4420.52     42.29 o
   7   1   0      877.51      800.85     12.65 o
   8   1   0      904.39      828.01     14.49 o
   9   1   0       13.89       30.63      4.47 o
  10   1   0     5719.83     5547.69    103.29 o
  11   1   0      112.44       75.43     13.41 o
  12   1   0      559.13      512.22     34.03 o
  13   1   0      120.37      181.31     24.43 o
  14   1   0      434.58      428.01     36.21 o
  15   1   0      136.33      166.37     27.10 o
  16   1   0      137.64       86.89     24.55 o
  17   1   0       91.97       55.42     23.45 o
  18   1   0        0.39      -13.85     17.74 o
  19   1   0       32.97       19.20     23.94 o
 -17   2   0       19.45       32.81     25.40 o
 -16   2   0      806.58      832.68     64.41 o
 -15   2   0      328.80      331.40     43.75 o
 -14   2   0       63.17       95.88     25.52 o
 -13   2   0       39.17       67.08     20.29 o
 -12   2   0       33.11       35.00     18.23 o
 -11   2   0      108.05       69.15     19.93 o
 -10   2   0     1216.00     1074.84     33.92 o
  -9   2   0       31.30       22.19     12.84 o
  -8   2   0     1179.47     1098.60     21.64 o
  -7   2   0        0.11       11.25      3.46 o
  -6   2   0       27.93       46.42      4.76 o
  -5   2   0     1897.19     1906.46     25.70 o
  -4   2   0      448.17      371.14      8.21 o
  -3   2   0     1247.34     1271.44     15.97 o
  -2   2   0    82159.92    84739.12    721.95 o
  -1   2   0      356.07      234.98      5.63 o
   0   2   0     8873.24     8820.20     84.83 o
   1   2   0      102.72       -3.29      3.29 o
   2   2   0     1666.07     1729.17     19.61 o
   3   2   0      190.16      181.66      5.99 o
   4   2   0        0.65        3.73      1.98 o
   5   2   0      706.61      669.45     10.85 o
   6   2   0      421.13      391.52     10.30 o
   7   2   0       17.59        6.29      2.52 o
   8   2   0      136.36      222.09      6.48 o
   9   2   0       12.20       33.73      4.47 o
  10   2   0     2113.24     2094.74     30.29 o
  11   2   0       76.65       94.15     10.20 o
  12   2   0        5.56        3.85      6.87 o
  13   2   0      129.42      110.10     18.35 o
  14   2   0      777.98      796.71     45.57 o
  15   2   0       14.46       -7.41     12.76 o
  16   2   0      542.72      661.33     46.42 o
  17   2   0      164.16      238.31     32.81 o
  18   2   0       36.02       12.76     17.62 o
  19   2   0        0.56        4.98     17.26 o
 -17   3   0       18.69      -14.22     21.27 o
 -16   3   0      149.81      176.09     38.04 o
 -15   3   0      137.84      162.23     35.61 o
 -14   3   0      296.57      301.99     42.29 o
 -13   3   0      108.99      137.93     28.32 o
 -12   3   0       63.55       62.71     20.17 o
 -11   3   0       25.09       60.64     18.71 o
 -10   3   0     2537.24     2509.14    110.22 o
  -9   3   0       45.03       74.02      7.42 o
  -8   3   0      632.07      537.81     20.00 o
  -7   3   0      181.02      187.64     17.57 o
  -6   3   0      278.65      192.88     11.11 o
  -5   3   0      589.16      683.46     12.57 o
  -4   3   0     3955.52     4873.97     42.65 o
  -3   3   0      812.87      756.57     10.77 o
  -2   3   0    24803.84    25927.93    202.34 o
  -1   3   0      428.56      458.46      8.23 o
   0   3   0        0.76       -1.68      1.68 o
   1   3   0        8.07       31.95      2.06 o
   2   3   0    26967.63    27228.33    221.95 o
   3   3   0      618.60      461.52      6.68 o
   4   3   0      171.38      184.11      7.85 o
   5   3   0       67.51      126.49      6.21 o
   6   3   0        0.04       -1.98      1.98 o
   7   3   0      175.20      144.78      5.87 o
   8   3   0     7869.95     8207.72     89.62 o
   9   3   0      119.96      117.64      6.77 o
  10   3   0     3697.12     3703.73     42.04 o
  11   3   0        0.96        7.30      4.11 o
  12   3   0     4133.37     4134.65     78.09 o
  13   3   0      397.24      400.06     27.22 o
  14   3   0      640.23      675.43     38.77 o
  15   3   0      119.93      145.59     22.24 o
  16   3   0      301.72      276.95     30.38 o
  17   3   0       31.08       22.85     17.13 o
  18   3   0       21.21       34.03     19.32 o
  19   3   0       25.40       26.01     20.54 o
  20   3   0        0.36       -1.82     18.23 o
 -16   4   0       22.93       37.19     26.86 o
 -15   4   0        1.78       25.28     21.75 o
 -14   4   0       36.58       94.30     29.53 o
 -13   4   0        7.22        5.23     18.84 o
 -12   4   0      295.67      342.82     40.47 o
 -11   4   0       25.47       61.98     19.81 o
 -10   4   0       22.17       45.21     17.26 o
  -9   4   0        0.18       15.82      7.61 o
  -8   4   0       69.86       50.93      8.28 o
  -7   4   0        0.18        3.55      4.16 o
  -6   4   0      675.35      574.26     13.11 o
  -5   4   0        0.90        3.69      3.21 o
  -4   4   0       19.56       35.23      4.20 o
  -3   4   0      211.18      256.21      6.28 o
  -2   4   0      748.92      778.07      9.74 o
  -1   4   0      282.20      230.25      6.48 o
   0   4   0     2841.14     3025.30     37.50 o
   1   4   0      624.64      486.05      7.32 o
   2   4   0    83459.48    84459.30    634.68 o
   3   4   0       47.13       44.14      2.83 o
   4   4   0     2332.90     2515.20     25.57 o
   5   4   0      878.07      827.26     12.81 o
   6   4   0      694.50      610.62     14.29 o
   7   4   0       36.44       43.14      3.92 o
   8   4   0      394.77      452.93      9.72 o
   9   4   0       16.37       55.80      5.03 o
  10   4   0        5.58        4.42      3.97 o
  11   4   0      299.50      303.55     12.83 o
  12   4   0     2024.39     1955.22     29.79 o
  13   4   0        0.07       17.22      8.04 o
  14   4   0      329.92      294.21     23.33 o
  15   4   0      221.81      192.25     22.48 o
  16   4   0       21.57       18.59     14.70 o
  17   4   0      236.65      268.81     30.26 o
  18   4   0      127.16      109.49     24.06 o
  19   4   0       19.30       30.14     18.96 o
  20   4   0       34.55       25.40     20.78 o
 -16   5   0       10.78      -14.95     21.51 o
 -15   5   0        0.61       -9.24     21.39 o
 -14   5   0        0.84       20.42     23.09 o
 -13   5   0      311.99      375.51     47.88 o
 -12   5   0      444.22      476.13     50.19 o
 -11   5   0       69.30       51.40     20.78 o
 -10   5   0      128.45      136.51     19.44 o
  -9   5   0      367.98      324.52     17.29 o
  -8   5   0     2454.41     2435.51     40.99 o
  -7   5   0      189.42      198.30     10.25 o
  -6   5   0      199.34      176.60      8.95 o
  -5   5   0      478.83      507.54     12.60 o
  -4   5   0    10660.43    11272.23     91.23 o
  -3   5   0       68.29       90.40      4.07 o
  -2   5   0     2690.96     2831.84     25.63 o
  -1   5   0        4.88       13.93      2.70 o
   0   5   0        4.06       -1.98      1.98 o
   1   5   0      370.81      343.46      6.18 o
   2   5   0    23470.12    25103.23    189.52 o
   3   5   0     2467.75     2088.63     20.13 o
   4   5   0       39.79       55.46      3.29 o
   5   5   0      354.10      279.45      7.49 o
   6   5   0     3694.61     4232.01     47.92 o
   7   5   0        9.19       23.64      3.29 o
   8   5   0     7472.28     7746.76     93.86 o
   9   5   0      327.69      344.75      9.02 o
  10   5   0        6.10       17.87      6.94 o
  11   5   0       22.93       29.63      7.16 o
  12   5   0      444.01      478.20     16.60 o
  13   5   0        5.51       15.48      5.92 o
  14   5   0      490.30      455.20     21.65 o
  15   5   0       35.52       48.12     12.64 o
  16   5   0        6.25       20.42     13.37 o
  17   5   0       65.76       70.12     17.86 o
  18   5   0      311.22      317.79     31.35 o
  19   5   0        1.95       13.25     16.16 o
  20   5   0      192.53      206.23     31.35 o
 -15   6   0       20.11       58.45     30.02 o
 -14   6   0      178.15      157.13     39.37 o
 -13   6   0       14.44       20.29     21.63 o
 -12   6   0       13.21      -15.43     18.71 o
 -11   6   0       31.50       21.87      7.49 o
 -10   6   0       38.55       47.80     11.35 o
  -9   6   0       12.98       10.38      7.01 o
  -8   6   0     1784.64     1734.70     34.21 o
  -7   6   0       30.71       34.31      6.60 o
  -6   6   0      507.86      537.33     22.40 o
  -5   6   0        5.17       17.64      4.05 o
  -4   6   0     1162.54     1278.25     16.07 o
  -3   6   0      177.51      213.64      6.22 o
  -2   6   0     1139.35     1236.96     15.44 o
  -1   6   0      152.93      165.43      5.02 o
   0   6   0     3806.63     3663.19     29.46 o
   1   6   0      132.19      101.50      3.80 o
   2   6   0      638.26      690.77     10.09 o
   3   6   0      682.28      593.46      9.20 o
   4   6   0      294.09      266.95      6.60 o
   5   6   0      197.09      201.86      5.57 o
   6   6   0     3321.90     3511.48     41.77 o
   7   6   0        0.50       66.28      7.59 o
   8   6   0      141.45      226.59      7.91 o
   9   6   0      121.01       92.78      7.89 o
  10   6   0        0.51       -1.73      4.80 o
  11   6   0       36.16       34.74      7.80 o
  12   6   0     4364.79     4447.87     69.69 o
  13   6   0       32.71       28.79      7.28 o
  14   6   0      147.58      148.39     21.07 o
  15   6   0        0.01        8.54      7.43 o
  16   6   0      607.62      572.74     31.23 o
  17   6   0        2.54       17.99     12.76 o
  18   6   0      853.85      960.89     49.34 o
  19   6   0      157.57      156.28     25.40 o
  20   6   0       50.46       45.94     18.71 o
 -14   7   0       18.45       19.57     26.37 o
 -13   7   0       18.22        3.16     23.58 o
 -12   7   0      233.27      261.28     45.09 o
 -11   7   0       68.43       78.90     12.83 o
 -10   7   0      936.35      917.09     36.71 o
  -9   7   0        5.32       -3.70      7.72 o
  -8   7   0     1227.55     1305.78     32.16 o
  -7   7   0      729.50      617.72     18.47 o
  -6   7   0     1680.15     1900.87     28.71 o
  -5   7   0       15.43       18.72      4.76 o
  -4   7   0     2355.77     2283.91     28.55 o
  -3   7   0       15.96       13.08      3.63 o
  -2   7   0       35.06        6.41      2.80 o
  -1   7   0       41.82       52.82      3.66 o
   0   7   0        3.88        3.85      2.31 o
   1   7   0      439.15      404.62      7.62 o
   2   7   0     2737.81     2842.27     25.03 o
   3   7   0      184.99      159.56      5.05 o
   4   7   0     3813.18     4578.23     38.54 o
   5   7   0      164.95      387.71     11.47 o
   6   7   0     1237.83     1321.54     16.11 o
   7   7   0      396.90      350.22     10.36 o
   8   7   0     1040.61      963.54     20.52 o
   9   7   0      102.10      116.23      6.03 o
  10   7   0     4042.19     3918.74     61.53 o
  11   7   0       72.91       74.17      9.37 o
  12   7   0      408.81      428.86     26.50 o
  13   7   0        2.33        1.19      6.10 o
  14   7   0        5.33        7.08      7.40 o
  15   7   0       42.11       34.27     24.43 o
  16   7   0       60.29       84.55     11.22 o
  17   7   0       10.60       14.10     10.33 o
  18   7   0      204.05      192.37     22.00 o
  19   7   0      135.45      111.19     20.17 o
  20   7   0        7.52       16.04     15.07 o
  21   7   0      120.23      130.27     26.13 o
 -14   8   0       18.86       27.83     28.44 o
 -13   8   0       18.22       43.14     28.80 o
 -12   8   0        3.37       -6.81     22.73 o
 -11   8   0        4.11        7.83     10.55 o
 -10   8   0     1802.64     1897.60     66.88 o
  -9   8   0      294.58      272.77     18.86 o
  -8   8   0      348.30      440.22     31.21 o
  -7   8   0        8.29       13.09      7.23 o
  -6   8   0      499.05      422.67     12.66 o
  -5   8   0        5.04       22.53      6.45 o
  -4   8   0        3.45       -0.61      4.28 o
  -3   8   0       42.67       37.61      4.87 o
  -2   8   0       96.66       80.18      4.66 o
  -1   8   0      355.87      284.53      7.27 o
   0   8   0     1587.55     1964.93     19.14 o
   1   8   0        6.12        8.23      2.29 o
   2   8   0      933.06     1075.05     12.55 o
   3   8   0       68.98       91.17      5.57 o
   4   8   0       43.85       83.20      4.55 o
   5   8   0      583.08      577.09     10.60 o
   6   8   0       46.54       58.21      3.99 o
   7   8   0       42.79       61.10      4.06 o
   8   8   0     1133.26     1064.98     18.98 o
   9   8   0      220.55      182.08      7.38 o
  10   8   0     2351.97     2341.55     41.10 o
  11   8   0       26.76       25.79      4.74 o
  12   8   0     1903.24     1800.52     38.95 o
  13   8   0       20.66       27.92      9.41 o
  14   8   0      146.38      140.04     12.17 o
  15   8   0       16.44       12.58     10.56 o
  16   8   0     1449.80     1428.15     87.98 o
  17   8   0      184.79      168.34     31.78 o
  18   8   0      295.70      289.97     20.96 o
  19   8   0      117.32      105.00     17.86 o
  20   8   0       31.46       37.67     15.68 o
  21   8   0        4.15       10.45     15.92 o
 -13   9   0       11.36        4.13     24.06 o
 -12   9   0       21.18        2.80     25.28 o
 -11   9   0      258.26      232.84     18.76 o
 -10   9   0       17.80       21.78     11.72 o
  -9   9   0        1.01        0.74     10.10 o
  -8   9   0      240.97      277.19     19.38 o
  -7   9   0       83.63      101.68     12.47 o
  -6   9   0        3.62       10.03      5.31 o
  -5   9   0       23.95       58.40      6.88 o
  -4   9   0        0.99        1.54      4.79 o
  -3   9   0      160.00      257.11     10.67 o
  -2   9   0     4416.97     4486.75     38.77 o
  -1   9   0        2.64        4.40      2.91 o
   0   9   0        6.50        8.58      2.90 o
   1   9   0       19.20       50.59      3.81 o
   2   9   0       43.78        7.82      2.78 o
   3   9   0       20.46       46.16      3.90 o
   4   9   0    10445.37    11077.34     89.91 o
   5   9   0        0.02       -2.08      2.75 o
   6   9   0      168.26      128.67      5.73 o
   7   9   0      109.32      127.90      5.45 o
   8   9   0     6530.86     6242.69     66.69 o
   9   9   0      154.44      154.25      7.32 o
  10   9   0     6130.83     6094.98     71.16 o
  11   9   0        4.37       11.97      4.79 o
  12   9   0     3705.75     3773.36     52.69 o
  13   9   0       70.99       91.87     18.27 o
  14   9   0      585.97      504.53     22.45 o
  15   9   0       16.67       18.24      8.41 o
  16   9   0       19.04        6.76     15.49 o
  17   9   0       60.07       60.64     30.50 o
  18   9   0        4.78       -5.95     27.10 o
  19   9   0      106.42      101.61     43.20 o
  20   9   0      513.33      580.64     35.97 o
  21   9   0      217.73      267.11     28.32 o
 -12  10   0      459.40      442.61     38.71 o
 -11  10   0      200.54      249.27     20.28 o
 -10  10   0        4.62        9.55     18.20 o
  -9  10   0       32.36       51.82     13.96 o
  -8  10   0       77.92       77.32     21.73 o
  -7  10   0       71.86       56.99     20.01 o
  -6  10   0       10.56       12.72      5.09 o
  -5  10   0       25.17       57.40     10.45 o
  -4  10   0      120.68      121.45      9.33 o
  -3  10   0       35.73       38.90      6.01 o
  -2  10   0      348.59      358.80     10.39 o
  -1  10   0       94.52       91.24      5.60 o
   0  10   0     5065.50     4921.72     42.52 o
   1  10   0       18.80       10.13      3.32 o
   2  10   0       57.94       54.40      4.77 o
   3  10   0       28.03       35.32      4.08 o
   4  10   0     1181.74     1304.28     19.22 o
   5  10   0      171.11      197.33      7.17 o
   6  10   0      823.40      680.65     12.74 o
   7  10   0       20.28       33.14      4.51 o
   8  10   0     1162.04     1080.00     15.99 o
   9  10   0       60.46       72.57      5.71 o
  10  10   0      400.17      417.79      9.64 o
  11  10   0       85.15       88.41      7.71 o
  12  10   0        1.08        2.88      5.08 o
  13  10   0      190.89      211.42     11.13 o
  14  10   0      349.03      375.38     22.49 o
  15  10   0      144.42      138.21     18.70 o
  16  10   0      568.03      456.60     43.30 o
  17  10   0       41.67       67.08     30.62 o
  18  10   0      484.73      677.62     69.03 o
  19  10   0       79.25      174.87     46.42 o
  20  10   0      210.59      181.19     20.29 o
  21  10   0        6.56       13.73     13.12 o
 -11  11   0       37.29        8.86     22.66 o
 -10  11   0      346.94      406.21     29.70 o
  -9  11   0       57.63       31.25     50.19 o
  -8  11   0      608.12      663.49     35.40 o
  -7  11   0       89.53       64.14     28.29 o
  -6  11   0      356.53      351.62     22.51 o
  -5  11   0        2.56        4.13      8.48 o
  -4  11   0       55.73       55.82     13.69 o
  -3  11   0       32.15       30.41      6.22 o
  -2  11   0      420.48      436.30     20.62 o
  -1  11   0      176.08      161.21      7.80 o
   0  11   0        0.39        7.38      3.74 o
   1  11   0        3.93       11.68      3.75 o
   2  11   0     4444.27     4381.13     39.82 o
   3  11   0       43.92       43.57      4.82 o
   4  11   0     2650.28     2672.82     28.97 o
   5  11   0       66.85       62.14      4.88 o
   6  11   0      204.70      194.42      7.69 o
   7  11   0        0.69        1.39      3.35 o
   8  11   0      864.63      720.28     18.30 o
   9  11   0      174.80      170.10      6.14 o
  10  11   0      379.22      333.13     13.46 o
  11  11   0       42.81      259.92     15.87 o
  12  11   0      703.54      632.95     15.91 o
  13  11   0       44.09       58.20      9.45 o
  14  11   0      580.15      646.09     27.58 o
  15  11   0       62.93       77.76     16.08 o
  16  11   0       21.89       31.97     14.84 o
  17  11   0        6.27        2.61     12.86 o
  18  11   0      181.62      206.96     46.18 o
  19  11   0        8.81       81.42     35.85 o
  20  11   0      586.67      699.01     74.98 o
  21  11   0       14.33       35.97     12.76 o
 -10  12   0      133.92      162.94     26.67 o
  -9  12   0      103.62      124.13     26.98 o
  -8  12   0      161.52      185.14     23.45 o
  -7  12   0       35.02       26.51     15.20 o
  -6  12   0      363.42      351.56     23.64 o
  -5  12   0       21.71       21.77      8.72 o
  -4  12   0       28.58       37.05      8.30 o
  -3  12   0       90.70       77.87      9.54 o
  -2  12   0     1102.60     1202.91     30.80 o
  -1  12   0        6.07       22.68      6.79 o
   0  12   0     1921.38     1843.81     24.70 o
   1  12   0      206.83      215.29      9.22 o
   2  12   0      320.41      353.34     10.28 o
   3  12   0     1208.64     1050.56     19.51 o
   4  12   0       15.05        5.94      4.65 o
   5  12   0      185.91      179.05      8.77 o
   6  12   0      579.41      619.34     16.47 o
   7  12   0      278.81      264.46     11.20 o
   8  12   0      103.69       90.18      9.01 o
   9  12   0      307.76      263.54      9.31 o
  10  12   0     1101.42     1034.32     25.94 o
  11  12   0      124.78       98.87     11.68 o
  12  12   0     3673.04     3621.04     58.37 o
  13  12   0      421.80      383.56     15.13 o
  14  12   0      818.11      814.67     21.40 o
  15  12   0       27.83        5.17     14.65 o
  16  12   0        0.50        4.04     12.49 o
  17  12   0        3.66       -0.11     13.11 o
  18  12   0      851.81      970.49     54.27 o
  19  12   0        0.67       -1.58     27.46 o
  -9  13   0      106.88       88.58     18.40 o
  -8  13   0       34.12       41.24     14.55 o
  -7  13   0       10.53       18.98     13.32 o
  -6  13   0      251.49      241.95     19.37 o
  -5  13   0      348.07      359.87     21.24 o
  -4  13   0      261.25      271.41     15.68 o
  -3  13   0       16.57        2.31     10.09 o
  -2  13   0       18.89       17.44      9.58 o
  -1  13   0      171.29      161.85     15.01 o
   0  13   0        1.07       -1.91      5.18 o
   1  13   0       70.62       51.68      5.95 o
   2  13   0      478.03      482.27     13.35 o
   3  13   0        0.72       -4.77      4.77 o
   4  13   0       28.60       32.41      6.45 o
   5  13   0       72.25       81.06      8.12 o
   6  13   0     1399.35     1651.50     32.51 o
   7  13   0       10.18        4.92      5.91 o
   8  13   0     2883.87     2729.21     43.96 o
   9  13   0      215.07      177.05     18.33 o
  10  13   0     2485.14     2483.86     35.09 o
  11  13   0        0.15        8.98      6.29 o
  12  13   0       91.41       76.07     10.86 o
  13  13   0        2.18       53.20      9.29 o
  14  13   0      481.28      483.81     27.56 o
  15  13   0        2.35       14.99      7.46 o
  16  13   0      334.13      331.84     33.95 o
  17  13   0       62.31       90.37     19.53 o
  18  13   0      445.35      500.24     34.13 o
  19  13   0       48.74       32.93     33.54 o
  20  13   0       26.08       51.16     34.39 o
  -8  14   0       75.81       51.48     16.90 o
  -7  14   0       11.92       40.84     14.97 o
  -6  14   0      252.36      271.97     23.87 o
  -5  14   0      156.94      166.65     15.35 o
  -4  14   0        0.55       -0.83     11.34 o
  -3  14   0       27.60       24.06      9.46 o
  -2  14   0       83.36       95.39     11.43 o
  -1  14   0      145.35      147.84     12.59 o
   0  14   0      630.60      679.96     21.04 o
   1  14   0        0.43       22.37      5.55 o
   2  14   0     1460.39     1483.80     28.20 o
   3  14   0       12.19       10.45      5.85 o
   4  14   0      185.70      202.64     12.06 o
   5  14   0       50.25       60.05     12.30 o
   6  14   0      742.82      658.25     32.28 o
   7  14   0        7.36       76.00      8.93 o
   8  14   0     1860.88     1829.23     45.96 o
   9  14   0       51.50      101.00      9.40 o
  10  14   0       44.12       50.64      7.41 o
  11  14   0        3.54        3.36      6.83 o
  12  14   0       14.45       18.81      7.59 o
  13  14   0        5.29       14.36      7.37 o
  14  14   0      386.31      441.93     20.15 o
  15  14   0       12.36       35.28      9.01 o
  16  14   0      747.02      865.29     27.36 o
  17  14   0       39.72       26.33      8.99 o
  18  14   0       49.62       41.56      9.32 o
  19  14   0       26.06       35.78     21.57 o
  20  14   0       13.44       47.15     36.82 o
  -7  15   0      110.94       74.64     17.30 o
  -6  15   0        3.33       25.72     14.78 o
  -5  15   0       12.38       23.15     10.04 o
  -4  15   0      521.41      530.94     25.01 o
  -3  15   0       26.64       47.70     12.13 o
  -2  15   0      374.21      374.92     18.91 o
  -1  15   0       74.52       76.51     11.18 o
   0  15   0        0.38       -0.44     10.32 o
   1  15   0      180.02      202.35     18.22 o
   2  15   0       21.61       18.42      7.10 o
   3  15   0       27.26       34.44      7.75 o
   4  15   0       32.21       19.21      7.60 o
   5  15   0      261.96      229.45     14.47 o
   6  15   0       29.77       29.90      7.99 o
   7  15   0       72.05       61.15      8.93 o
   8  15   0     1497.32     1537.41     39.15 o
   9  15   0       21.36       31.92      8.36 o
  10  15   0      223.71      220.91     15.43 o
  11  15   0       13.86        3.23      7.11 o
  12  15   0       60.04       73.77     11.11 o
  13  15   0       15.55       30.30      9.13 o
  14  15   0      740.64      813.02     28.33 o
  15  15   0        4.23       11.09      8.66 o
  16  15   0       97.72       85.02     15.11 o
  17  15   0      238.47      249.38     18.77 o
  18  15   0       22.78       58.11     10.89 o
  19  15   0       17.93       20.45      9.44 o
  20  15   0      292.22      248.05     18.01 o
  -6  16   0        0.06       -2.39     14.34 o
  -5  16   0       16.22       24.10     15.04 o
  -4  16   0      433.37      445.60     21.39 o
  -3  16   0       18.05       48.38     11.82 o
  -2  16   0       64.64       69.58     12.25 o
  -1  16   0       30.12       43.50     10.67 o
   0  16   0     1964.28     2009.86     52.71 o
   1  16   0       68.75       81.22     11.92 o
   2  16   0      112.25      100.79     17.88 o
   3  16   0        3.79       17.15      7.41 o
   4  16   0        5.84        4.84     10.43 o
   5  16   0        6.12        1.26      8.30 o
   6  16   0       39.43       53.24     10.07 o
   7  16   0       52.42      107.59     12.40 o
   8  16   0      331.71      455.93     27.78 o
   9  16   0       25.20       39.72      9.15 o
  10  16   0       13.53       23.17      9.33 o
  11  16   0       39.32       45.10     10.73 o
  12  16   0      430.45      389.38     21.66 o
  13  16   0        0.67        9.66      9.11 o
  14  16   0      107.90      127.60     14.68 o
  15  16   0        3.69       28.84     15.62 o
  16  16   0       71.26       52.44     13.24 o
  17  16   0        1.94        6.99     15.54 o
  18  16   0        0.36        9.68      9.65 o
  19  16   0        6.03       11.03      9.73 o
  20  16   0       50.68       27.44     15.63 o
  -5  17   0        0.89       38.49     16.87 o
  -4  17   0       66.60       49.27     12.20 o
  -3  17   0       54.77       50.46     13.64 o
  -2  17   0      614.06      630.68     25.17 o
  -1  17   0       34.50       47.69     11.69 o
   0  17   0        0.05       -2.30      9.76 o
   1  17   0       15.16       36.16     14.69 o
   2  17   0      423.46      380.14     27.23 o
   3  17   0       48.10       30.64      8.83 o
   4  17   0      393.64      376.79     20.85 o
   5  17   0       32.30       20.17      9.96 o
   6  17   0      375.68      361.99     23.13 o
   7  17   0       82.78       74.51     14.72 o
   8  17   0      315.09      311.33     21.28 o
   9  17   0      123.49      179.75     17.53 o
  10  17   0     1175.55     1051.95     35.34 o
  11  17   0        0.00       15.43      9.27 o
  12  17   0      528.26      592.76     34.80 o
  13  17   0       58.63       68.11     13.10 o
  14  17   0      200.95      194.92     17.88 o
  15  17   0       41.55       63.76     13.22 o
  16  17   0        7.42       23.14     15.45 o
  17  17   0        0.41       14.50     10.11 o
  18  17   0       11.11       18.72     10.56 o
  19  17   0       37.62       42.44     12.38 o
  20  17   0        2.19       -9.71     11.00 o
  -3  18   0      205.15      182.43     16.77 o
  -2  18   0       44.66       87.98     13.64 o
  -1  18   0        0.98       17.42     16.40 o
   0  18   0      224.94      281.14     26.19 o
   1  18   0        8.87        7.99     14.12 o
   2  18   0      128.41      115.78     20.98 o
   3  18   0       58.94       71.07     22.82 o
   4  18   0        0.21        1.31      8.87 o
   5  18   0      118.38      181.79     21.17 o
   6  18   0      489.29      482.40     24.19 o
   7  18   0       11.94       27.98     11.91 o
   8  18   0       27.29       20.20     11.03 o
   9  18   0        8.09       -3.76     10.40 o
  10  18   0     2249.93     2441.96     58.77 o
  11  18   0       41.58       21.42     10.84 o
  12  18   0       60.00       45.21     12.73 o
  13  18   0       66.06       90.98     15.11 o
  14  18   0      107.94      123.98     24.15 o
  15  18   0        0.32       24.94     12.22 o
  16  18   0     1082.73     1115.80     54.95 o
  17  18   0       94.66       99.81     15.71 o
  18  18   0       19.73       42.96     12.19 o
  19  18   0        1.10        3.41     10.84 o
  -2  19   0       25.77       -2.97     23.33 o
  -1  19   0       77.55       53.52     15.97 o
   0  19   0        2.88       17.24     15.86 o
   1  19   0        5.22        3.68     14.23 o
   2  19   0      662.08      685.82     55.05 o
   3  19   0      120.74      130.18     26.45 o
   4  19   0      455.70      448.84     37.50 o
   5  19   0      118.22      146.78     14.83 o
   6  19   0      183.30      202.32     18.13 o
   7  19   0        3.57       19.08     13.13 o
   8  19   0      789.35      881.11     35.28 o
   9  19   0        3.09        3.11     11.38 o
  10  19   0       26.41       33.06     12.18 o
  11  19   0        0.04       10.12     10.98 o
  12  19   0      406.42      421.12     26.27 o
  13  19   0       80.90       48.15     13.91 o
  14  19   0        1.63       14.93     11.50 o
  15  19   0        3.68       -1.83     11.18 o
  16  19   0       77.81       76.28     17.80 o
  17  19   0        0.07       -2.44     11.45 o
  18  19   0        5.59        5.39     10.88 o
   0  20   0       66.16       51.37     21.63 o
   1  20   0        0.08       -4.44     17.02 o
   2  20   0       72.07       99.90     42.65 o
   3  20   0       15.32       29.37     20.11 o
   4  20   0      430.14      420.95     37.94 o
   5  20   0       88.66       62.23     15.48 o
   6  20   0      308.92      376.19     21.19 o
   7  20   0       22.93        5.38     16.16 o
   8  20   0      117.89      151.68     20.74 o
   9  20   0       29.41        4.07     12.45 o
  10  20   0       16.40       25.02     14.24 o
  11  20   0        2.97       26.70     13.71 o
  12  20   0        6.30        2.70     11.85 o
  13  20   0       61.69       64.81     15.11 o
  14  20   0       80.50      137.27     21.81 o
  15  20   0        0.31      -11.42     11.42 o
  16  20   0       55.13       56.43     15.56 o
  17  20   0       26.85       51.88     16.60 o
   3  21   0       12.53       23.06     21.51 o
   4  21   0       21.15       53.22     27.04 o
   5  21   0       74.96       86.47     25.17 o
   6  21   0        0.03        7.34     13.09 o
   7  21   0        3.02       -9.33     12.70 o
   8  21   0       55.81       37.45     15.95 o
   9  21   0       10.60       26.15     14.81 o
  10  21   0      364.32      388.39     28.63 o
  11  21   0        7.97       22.51     13.55 o
  12  21   0       61.70       29.42     14.41 o
  13  21   0        2.21        0.74     13.21 o
  14  21   0       29.03       11.53     14.90 o
  15  21   0        3.03       33.72     15.90 o
  16  21   0        1.33        6.48     14.04 o
   5  22   0       86.67       66.95     26.08 o
   6  22   0        3.28       16.29     21.15 o
   7  22   0        5.13       27.26     15.43 o
   8  22   0      107.63       93.36     21.85 o
   9  22   0       18.98       25.72     17.59 o
  10  22   0      132.01      164.61     25.96 o
  11  22   0        9.55       10.91     17.09 o
  12  22   0      544.54      609.60     73.83 o
  13  22   0        8.32        5.23     17.92 o
  14  22   0        9.60        5.03     15.80 o
 -14 -22   1      123.27      116.34     26.81 o
 -13 -22   1       34.49       27.72     18.16 o
 -12 -22   1      303.31      371.22     33.39 o
 -11 -22   1       26.94        9.88     14.59 o
 -10 -22   1      113.93      117.17     18.68 o
  -9 -22   1       27.88       20.15     13.48 o
  -8 -22   1       10.23        1.20     15.37 o
  -7 -22   1        0.02      -11.91     11.91 o
  -6 -22   1       22.04        2.90     19.94 o
 -16 -21   1        3.28       12.11     16.08 o
 -15 -21   1        5.46        4.68     15.30 o
 -14 -21   1       17.29       15.68     12.98 o
 -13 -21   1       31.99       23.36     15.87 o
 -12 -21   1     1221.59     1344.13     55.39 o
 -11 -21   1       39.53       45.42     16.50 o
 -10 -21   1      250.24      335.28     27.48 o
  -9 -21   1       10.35        9.61     12.39 o
  -8 -21   1        1.51       -9.39     11.13 o
  -7 -21   1        4.69        6.57     12.68 o
  -6 -21   1       20.35       19.92     13.44 o
  -5 -21   1        7.17      -16.63     18.48 o
  -4 -21   1       47.37       22.50     20.16 o
  -3 -21   1       69.08       68.18     29.29 o
 -17 -20   1        9.29       10.97     13.80 o
 -16 -20   1      298.67      272.83     26.48 o
 -15 -20   1       48.82       47.59     14.76 o
 -14 -20   1      346.26      385.40     26.36 o
 -13 -20   1        3.77        7.00     11.64 o
 -12 -20   1      161.28      202.03     21.87 o
 -11 -20   1       15.24       39.89     14.86 o
 -10 -20   1      343.59      377.23     26.96 o
  -9 -20   1        0.39       18.72     13.66 o
  -8 -20   1      158.39      127.61     20.25 o
  -7 -20   1       82.70      101.72     15.89 o
  -6 -20   1        1.93       17.51     10.86 o
  -5 -20   1        0.05       15.10     17.84 o
  -4 -20   1      595.92      520.81     41.41 o
  -3 -20   1       11.31       -1.46     19.71 o
  -2 -20   1      289.24      353.65     35.63 o
  -1 -20   1       77.63       87.63     52.07 o
 -18 -19   1        4.31        4.33     12.33 o
 -17 -19   1        0.06       12.79     13.47 o
 -16 -19   1       56.63       54.74     23.19 o
 -15 -19   1        1.85       19.15     12.31 o
 -14 -19   1        3.29        4.41     10.71 o
 -13 -19   1       42.21       64.58     14.24 o
 -12 -19   1       84.14       91.71     21.43 o
 -11 -19   1       17.70       18.65     12.34 o
 -10 -19   1       63.28       49.82     14.01 o
  -9 -19   1        1.65       26.71     12.94 o
  -8 -19   1       98.09       87.62     19.72 o
  -7 -19   1        0.01        4.33     11.51 o
  -6 -19   1      826.82      920.28     40.88 o
  -5 -19   1       11.97        5.83      9.43 o
  -4 -19   1      253.87      260.95     32.03 o
  -3 -19   1        4.85       19.48     34.45 o
  -2 -19   1        9.10       19.16     18.36 o
  -1 -19   1       21.85       51.67     37.43 o
   0 -19   1       10.17       30.79     19.32 o
   1 -19   1       22.03       41.62     17.46 o
 -19 -18   1        6.44       20.75     12.18 o
 -18 -18   1       15.59        1.88     10.76 o
 -17 -18   1       13.46       57.95     14.76 o
 -16 -18   1      139.57      179.10     18.81 o
 -15 -18   1       23.60       40.60     13.06 o
 -14 -18   1      401.09      418.86     25.50 o
 -13 -18   1      178.90      198.43     19.43 o
 -12 -18   1        0.20       10.21     10.21 o
 -11 -18   1        2.39       25.67     11.35 o
 -10 -18   1        0.91       -7.65     13.03 o
  -9 -18   1        1.32        7.28     10.56 o
  -8 -18   1      653.44      646.51     30.37 o
  -7 -18   1       14.26       24.00     12.07 o
  -6 -18   1      899.17      920.83     30.57 o
  -5 -18   1      167.15      229.50     16.51 o
  -4 -18   1        2.91        0.93      8.97 o
  -3 -18   1        1.45       -5.74     16.17 o
  -2 -18   1       53.67       81.42     21.79 o
  -1 -18   1       38.33       83.06     18.04 o
   0 -18   1        0.04       13.78     15.34 o
   1 -18   1        0.07       -2.49     11.84 o
   2 -18   1      291.21      347.19     20.70 o
   3 -18   1       12.49       33.66     12.08 o
 -19 -17   1       19.86       32.84     11.66 o
 -18 -17   1      574.59      607.10     27.78 o
 -17 -17   1        3.84       13.43     11.13 o
 -16 -17   1       70.12       78.91     13.84 o
 -15 -17   1       23.97       38.27     16.80 o
 -14 -17   1      839.85      835.99     31.81 o
 -13 -17   1      155.09      162.50     22.07 o
 -12 -17   1      464.23      456.93     24.68 o
 -11 -17   1        3.96        2.75      8.60 o
 -10 -17   1     1118.44      990.36     34.41 o
  -9 -17   1       96.75       69.84     13.23 o
  -8 -17   1      597.38      557.03     26.93 o
  -7 -17   1        0.78        5.21      9.37 o
  -6 -17   1     2393.97     2341.18     56.12 o
  -5 -17   1       16.99       14.27      9.56 o
  -4 -17   1      106.61       75.41     11.48 o
  -3 -17   1        4.02        4.40      8.24 o
  -2 -17   1      267.27      271.59     24.47 o
  -1 -17   1       27.97       22.21     14.65 o
   0 -17   1       96.85       95.60     14.31 o
   1 -17   1       34.09       47.58     11.69 o
   2 -17   1        1.17        8.96     10.78 o
   3 -17   1       53.05       66.41     12.86 o
   4 -17   1       68.58       57.26     13.51 o
 -20 -16   1      164.01      195.01     17.49 o
 -19 -16   1       16.34       35.89     10.97 o
 -18 -16   1       52.48       35.12     11.28 o
 -17 -16   1       15.27       38.41     14.24 o
 -16 -16   1     1034.30     1049.33     34.07 o
 -15 -16   1        9.54       12.56      9.34 o
 -14 -16   1     1708.13     1654.65     43.88 o
 -13 -16   1       35.31       40.41     11.01 o
 -12 -16   1       10.41       26.35     11.47 o
 -11 -16   1        0.09        2.00      8.58 o
 -10 -16   1       38.34       37.03     10.29 o
  -9 -16   1       19.47       28.69      9.78 o
  -8 -16   1       38.92       37.42     10.65 o
  -7 -16   1       21.51       60.72     15.00 o
  -6 -16   1      832.34      834.67     28.55 o
  -5 -16   1       66.26       97.60     11.90 o
  -4 -16   1       75.67       94.59     11.30 o
  -3 -16   1       64.89       70.29      9.98 o
  -2 -16   1      167.34      170.80     17.65 o
  -1 -16   1        0.15        8.15      8.92 o
   0 -16   1        0.05       -7.99      8.82 o
   1 -16   1       43.29       58.05     11.55 o
   2 -16   1       15.52       30.17     10.68 o
   3 -16   1       23.49       41.17     11.68 o
   4 -16   1      490.75      510.89     31.64 o
   5 -16   1       35.37       23.88     15.65 o
   6 -16   1        0.09        0.61     14.53 o
 -20 -15   1       27.06       -4.62     27.83 o
 -19 -15   1        0.30       10.83      8.88 o
 -18 -15   1      168.80      167.53     22.01 o
 -17 -15   1       10.25       19.97     12.25 o
 -16 -15   1        1.56       -6.61      8.13 o
 -15 -15   1        7.48       91.88     13.43 o
 -14 -15   1        3.79       11.59      8.49 o
 -13 -15   1        5.65        8.48      8.34 o
 -12 -15   1      275.24      248.41     17.33 o
 -11 -15   1       30.65       22.07      9.49 o
 -10 -15   1       20.02       11.71      8.36 o
  -9 -15   1        6.54       -2.08      7.77 o
  -8 -15   1      744.26      645.00     30.13 o
  -7 -15   1      463.81      504.15     22.54 o
  -6 -15   1       96.39      136.88     16.45 o
  -5 -15   1       10.94       43.79     10.07 o
  -4 -15   1       68.03       91.70      9.81 o
  -3 -15   1      291.45      286.75     16.99 o
  -2 -15   1        7.79       11.69      6.44 o
  -1 -15   1       14.50       20.96      8.88 o
   0 -15   1       50.55       34.72      8.98 o
   1 -15   1        2.96       -2.57      8.32 o
   2 -15   1      274.06      276.72     16.96 o
   3 -15   1        8.32        5.03      9.44 o
   4 -15   1      167.48      182.45     15.42 o
   5 -15   1       67.97       54.37     20.91 o
   6 -15   1       21.20       13.28     15.22 o
   7 -15   1        1.38      -14.99     14.99 o
 -19 -14   1       12.59       -6.33     18.02 o
 -18 -14   1      126.47      123.45     23.12 o
 -17 -14   1       23.02       14.75      8.28 o
 -16 -14   1     1710.81     1807.34     42.04 o
 -15 -14   1        0.39        6.22      7.45 o
 -14 -14   1        5.35        7.93      7.35 o
 -13 -14   1      121.41      134.60     13.37 o
 -12 -14   1      291.17      281.28     15.72 o
 -11 -14   1        5.42        7.91      7.34 o
 -10 -14   1      111.00       90.13      8.51 o
  -9 -14   1        3.25        6.64      5.55 o
  -8 -14   1      340.62      335.11     15.11 o
  -7 -14   1        8.90       68.42      8.72 o
  -6 -14   1      395.25      455.60     18.32 o
  -5 -14   1       47.76       51.59      7.64 o
  -4 -14   1     1620.78     1605.44     28.73 o
  -3 -14   1       89.61       78.28      8.57 o
  -2 -14   1       69.42       60.66      6.19 o
  -1 -14   1      159.16      142.58      8.79 o
   0 -14   1        0.62       -6.74      6.74 o
   1 -14   1       69.65       64.08     10.52 o
   2 -14   1      137.77      111.94     12.35 o
   3 -14   1       47.69       54.79     10.76 o
   4 -14   1       30.97       31.88      9.98 o
   5 -14   1        4.55        6.88      8.75 o
   6 -14   1       10.12       16.50     20.63 o
   7 -14   1        0.40      -12.37     12.37 o
   8 -14   1        3.90       22.16     14.59 o
 -19 -13   1        0.47        7.05     27.83 o
 -18 -13   1      913.60     1126.57     66.96 o
 -17 -13   1      243.14      236.68     25.62 o
 -16 -13   1      206.33      232.87     44.42 o
 -15 -13   1       14.16       39.56      8.14 o
 -14 -13   1       30.79       34.00      8.22 o
 -13 -13   1      156.27      184.00     12.63 o
 -12 -13   1      720.26      728.60     34.40 o
 -11 -13   1       51.54       54.88      8.86 o
 -10 -13   1      325.84      269.44     10.74 o
  -9 -13   1      208.13      310.50     21.12 o
  -8 -13   1     1361.22     1240.54     26.81 o
  -7 -13   1       47.59       32.26      7.24 o
  -6 -13   1     7505.20     7214.45     92.08 o
  -5 -13   1       99.35      100.74      9.91 o
  -4 -13   1     1084.36     1068.01     21.93 o
  -3 -13   1      184.44      160.79     10.04 o
  -2 -13   1     1335.51     1347.97     21.30 o
  -1 -13   1       10.08       31.44      5.45 o
   0 -13   1       59.04       70.83      7.44 o
   1 -13   1       77.92       76.14      9.79 o
   2 -13   1        6.53       -2.71      7.84 o
   3 -13   1       28.21       43.02      9.55 o
   4 -13   1      127.86       94.60     12.60 o
   5 -13   1      641.47      610.71     21.78 o
   6 -13   1      755.13      765.32     33.97 o
   7 -13   1        1.02        8.75     24.92 o
   8 -13   1        9.11       14.69     14.54 o
   9 -13   1        0.15       -8.18     18.74 o
 -19 -12   1       29.87       35.73     31.47 o
 -18 -12   1       10.40       21.07     27.22 o
 -17 -12   1       15.29       26.83     24.23 o
 -16 -12   1     1503.98     1418.74    119.82 o
 -15 -12   1      144.82      145.10     19.69 o
 -14 -12   1      418.32      393.51     25.23 o
 -13 -12   1       69.95       81.36      8.39 o
 -12 -12   1     1608.91     1581.87     33.11 o
 -11 -12   1        2.93       40.99      7.67 o
 -10 -12   1      762.28      659.50     20.43 o
  -9 -12   1      360.56      298.17     10.85 o
  -8 -12   1      430.00      397.30     12.86 o
  -7 -12   1        4.48       24.79      6.20 o
  -6 -12   1      883.75      991.43     23.22 o
  -5 -12   1       37.27       65.08      9.19 o
  -4 -12   1       19.00       11.26      5.00 o
  -3 -12   1       66.29      154.64     14.37 o
  -2 -12   1      584.19      534.28     13.42 o
  -1 -12   1      629.18      573.00     13.04 o
   0 -12   1        2.02        9.89      4.81 o
   1 -12   1      220.74      207.27     11.61 o
   2 -12   1       56.08       63.09     10.69 o
   3 -12   1       48.43       83.97     10.40 o
   4 -12   1      121.31      111.83     11.17 o
   5 -12   1        6.73       -0.01      8.77 o
   6 -12   1      754.20      822.03     33.24 o
   7 -12   1       22.71       18.30     14.97 o
   8 -12   1       95.17      114.02     20.55 o
   9 -12   1       71.42      108.37     20.57 o
  10 -12   1       26.69       28.59     19.69 o
 -19 -11   1       35.98       56.14     35.97 o
 -18 -11   1      330.35      427.16     56.87 o
 -17 -11   1      115.58      135.36     20.45 o
 -16 -11   1      425.15      355.34     22.93 o
 -15 -11   1        0.04       -0.34     10.69 o
 -14 -11   1      457.80      558.06     18.52 o
 -13 -11   1      126.91       95.92     13.81 o
 -12 -11   1      102.61       97.89      7.05 o
 -11 -11   1      394.67      391.65     12.89 o
 -10 -11   1      637.54      602.75     20.55 o
  -9 -11   1      346.51      313.20      8.12 o
  -8 -11   1      228.98      201.96      7.48 o
  -7 -11   1        0.16       15.85      3.96 o
  -6 -11   1      279.50      307.76      9.46 o
  -5 -11   1        5.30       50.48      4.70 o
  -4 -11   1       82.33       46.40      4.74 o
  -3 -11   1      112.56      107.49      6.21 o
  -2 -11   1      241.28      250.64      7.69 o
  -1 -11   1       66.81       72.94      5.47 o
   0 -11   1      874.79      882.95     14.67 o
   1 -11   1      104.99      145.77      9.21 o
   2 -11   1     1685.34     1594.53     26.34 o
   3 -11   1        1.19       17.14      6.56 o
   4 -11   1       73.98       86.73     10.14 o
   5 -11   1       60.69       57.96      9.29 o
   6 -11   1     2010.42     1841.80     96.83 o
   7 -11   1      141.58      140.26     20.42 o
   8 -11   1       50.99       32.12     15.25 o
   9 -11   1       67.82       49.53     18.90 o
  10 -11   1      155.54      149.82     22.45 o
  11 -11   1       96.55      141.98     38.04 o
 -21 -10   1      182.49      284.12     24.43 o
 -19 -10   1       15.68       53.23     35.12 o
 -18 -10   1       20.51       24.43     30.50 o
 -17 -10   1       44.63       75.83     32.45 o
 -16 -10   1      468.14      457.99     24.11 o
 -15 -10   1      132.97      163.90     19.90 o
 -14 -10   1     2052.58     2019.52     49.41 o
 -13 -10   1       69.73       80.51      7.28 o
 -12 -10   1       36.44       31.88      6.28 o
 -11 -10   1        0.60       84.79      7.96 o
 -10 -10   1     1582.45     1712.99     26.38 o
  -9 -10   1      146.09      162.99      8.93 o
  -8 -10   1      107.06      105.00      5.05 o
  -7 -10   1      371.98      385.63      9.43 o
  -6 -10   1        1.99        4.56      3.11 o
  -5 -10   1       28.22       18.08      3.33 o
  -4 -10   1     1203.87     1263.43     16.79 o
  -3 -10   1       94.91       85.57      5.16 o
  -2 -10   1     5473.49     5699.35     46.68 o
  -1 -10   1       42.44       37.09      4.05 o
   0 -10   1        0.13        1.39      3.21 o
   1 -10   1       66.99       99.86      5.50 o
   2 -10   1      517.73      478.58     12.94 o
   3 -10   1       20.36       51.22      6.98 o
   4 -10   1     1726.91     1595.93     27.38 o
   5 -10   1      265.93      252.61     17.24 o
   6 -10   1      697.27      673.45     27.07 o
   7 -10   1       10.49        9.27      8.72 o
   8 -10   1      562.02      607.93     29.08 o
   9 -10   1       89.38      119.11     16.48 o
  10 -10   1      215.26      251.97     21.51 o
  11 -10   1        0.67        5.37     13.78 o
  12 -10   1      255.72      226.10     31.42 o
 -21  -9   1        0.85       10.33     13.61 o
 -20  -9   1       94.25      150.81     19.44 o
 -19  -9   1       72.63       70.70     12.28 o
 -18  -9   1      237.35      213.88     46.18 o
 -17  -9   1       21.07       28.07     26.61 o
 -16  -9   1      297.17      281.53     30.09 o
 -15  -9   1       24.70       21.38      9.11 o
 -14  -9   1      857.24      802.45     40.70 o
 -13  -9   1       36.62       54.46     10.35 o
 -12  -9   1      103.92      110.48      7.59 o
 -11  -9   1       66.44       67.13      6.80 o
 -10  -9   1     4381.64     4472.43     57.58 o
  -9  -9   1       60.52       58.61      3.82 o
  -8  -9   1     1034.39     1109.75     17.55 o
  -7  -9   1       39.52       33.97      3.69 o
  -6  -9   1     2579.46     2640.05     29.22 o
  -5  -9   1       26.33       30.01      3.38 o
  -4  -9   1    16075.67    17626.50    150.51 o
  -3  -9   1      120.76      191.64      6.12 o
  -2  -9   1     1241.60     1412.75     15.61 o
  -1  -9   1       85.06       75.58      4.35 o
   0  -9   1     2162.40     2128.00     20.95 o
   1  -9   1        4.31        4.30      2.88 o
   2  -9   1      157.24      169.17      6.57 o
   3  -9   1     1082.22      947.77     18.58 o
   4  -9   1      871.59      861.19     19.77 o
   5  -9   1       60.99       50.88      8.86 o
   6  -9   1      192.40      201.90     17.87 o
   7  -9   1      671.75      665.67     24.52 o
   8  -9   1      730.20      610.23     27.34 o
   9  -9   1        3.81       -7.76      9.72 o
  10  -9   1       43.51       20.73     17.35 o
  11  -9   1      349.18      337.13     35.08 o
  12  -9   1      886.66     1010.25     51.65 o
  13  -9   1       10.41       66.23     31.96 o
 -21  -8   1       49.02       56.99     17.62 o
 -20  -8   1       20.74       44.48     16.04 o
 -19  -8   1      273.95      283.64     24.91 o
 -18  -8   1      153.96      183.26     17.50 o
 -17  -8   1      187.73      196.50     40.47 o
 -16  -8   1      188.89      154.34     36.58 o
 -15  -8   1       37.04       51.28     11.17 o
 -14  -8   1     1398.90     1425.55     47.19 o
 -13  -8   1       48.66       60.32     10.04 o
 -12  -8   1        0.85        2.00      6.62 o
 -11  -8   1        2.82       18.64      6.12 o
 -10  -8   1     2261.44     2387.52     37.22 o
  -9  -8   1        5.59       10.84      4.28 o
  -8  -8   1      222.25      229.95      8.91 o
  -7  -8   1      445.48      431.48      8.38 o
  -6  -8   1      390.10      403.35      8.49 o
  -5  -8   1      511.49      516.03     10.21 o
  -4  -8   1    47035.95    50713.74    412.85 o
  -3  -8   1      120.55      141.09      5.49 o
  -2  -8   1       45.95       44.18      3.20 o
  -1  -8   1       74.68       60.77      3.57 o
   0  -8   1        2.21        4.06      2.34 o
   1  -8   1       39.22       52.97      3.83 o
   2  -8   1     5708.07     5970.14     49.49 o
   3  -8   1      345.64      288.84      7.85 o
   4  -8   1       46.71       25.55      5.80 o
   5  -8   1       93.59       93.62      7.87 o
   6  -8   1      401.35      363.29     41.66 o
   7  -8   1      501.88      482.76     18.63 o
   8  -8   1       22.95       11.78      9.42 o
   9  -8   1        0.18        4.57     12.67 o
  10  -8   1        0.19        1.84      9.89 o
  11  -8   1       21.61       22.56     11.35 o
  12  -8   1      124.93      180.34     41.80 o
  13  -8   1       13.92       37.31     29.29 o
  14  -8   1       74.74       71.58     32.20 o
 -21  -7   1       63.33       58.21     20.66 o
 -20  -7   1      305.49      380.25     33.78 o
 -19  -7   1        0.54       17.99     13.25 o
 -18  -7   1      508.63      453.89     29.53 o
 -17  -7   1      123.18      112.17     14.70 o
 -16  -7   1      194.12      214.25     40.10 o
 -15  -7   1      241.28      210.12     37.06 o
 -14  -7   1      671.10      700.97     23.22 o
 -13  -7   1      136.89      145.76     12.95 o
 -12  -7   1     7835.81     7666.27    140.31 o
 -11  -7   1       77.88      106.37     10.56 o
 -10  -7   1        1.73        6.83      5.75 o
  -9  -7   1        0.00        2.74      4.34 o
  -8  -7   1      115.87      129.32      6.98 o
  -7  -7   1      455.93      453.00     10.97 o
  -6  -7   1    13515.04    14319.40    116.37 o
  -5  -7   1     1626.28     1420.84     17.29 o
  -4  -7   1     2614.69     2864.90     28.24 o
  -3  -7   1       95.46      176.55      5.56 o
  -2  -7   1      239.03      299.71      5.85 o
  -1  -7   1       83.64      159.51      6.50 o
   0  -7   1     2877.25     3049.43     27.18 o
   1  -7   1       62.22       62.74      3.83 o
   2  -7   1     1281.08     1432.82     16.13 o
   3  -7   1       91.17      112.14      5.18 o
   4  -7   1       53.27       31.59      4.73 o
   5  -7   1      371.78      351.43     14.97 o
   6  -7   1     7342.17     7139.47     79.75 o
   7  -7   1      473.82      415.61     16.85 o
   8  -7   1      628.15      571.56     20.92 o
   9  -7   1       66.63       65.94     17.94 o
  10  -7   1      991.59      971.27     32.04 o
  11  -7   1      237.41      219.82     18.56 o
  12  -7   1      117.57      132.58     36.82 o
  13  -7   1        0.49        4.50     21.75 o
  14  -7   1       20.19       43.26     29.29 o
 -20  -6   1      144.41      148.38     26.25 o
 -19  -6   1        9.54        8.63     14.22 o
 -18  -6   1      233.38      244.51     25.88 o
 -17  -6   1        6.01       31.23     12.40 o
 -16  -6   1       31.45       63.31     12.76 o
 -15  -6   1       76.84       74.34     16.04 o
 -14  -6   1      359.25      370.24     21.98 o
 -13  -6   1        3.88       15.16      6.88 o
 -12  -6   1      945.76      898.13     22.73 o
 -11  -6   1       10.34        8.64      3.88 o
 -10  -6   1        6.88        9.92      5.91 o
  -9  -6   1      225.72      203.40     10.55 o
  -8  -6   1      220.19      228.01      8.19 o
  -7  -6   1      770.99      734.56     14.44 o
  -6  -6   1     1492.77     1735.66     22.78 o
  -5  -6   1      427.94      358.72      7.28 o
  -4  -6   1       93.58      114.67      4.55 o
  -3  -6   1       60.50       24.66      2.75 o
  -2  -6   1    10087.90    10990.72     90.52 o
  -1  -6   1      457.93      350.79      6.45 o
   0  -6   1        4.94       -2.30      2.30 o
   1  -6   1      666.49      573.15      8.66 o
   2  -6   1       21.12       25.64      2.92 o
   3  -6   1      473.64      537.37      9.09 o
   4  -6   1     1223.23     1276.97     16.26 o
   5  -6   1      345.62      303.08      9.91 o
   6  -6   1      888.89      938.86     22.10 o
   7  -6   1       29.11       55.25     10.07 o
   8  -6   1      402.13      368.48     15.54 o
   9  -6   1        6.08        4.08      7.71 o
  10  -6   1       54.57       69.21     17.99 o
  11  -6   1       91.45       60.83     10.18 o
  12  -6   1        1.55       24.18     21.39 o
  13  -6   1      121.57      107.18     33.54 o
  14  -6   1      270.63      260.30     46.54 o
  15  -6   1       29.45       12.40     24.67 o
 -20  -5   1      184.86      166.25     29.29 o
 -19  -5   1       55.83       64.41     19.57 o
 -18  -5   1       84.11       70.97     18.84 o
 -17  -5   1      222.84      202.22     24.06 o
 -16  -5   1        2.77       -1.46      9.96 o
 -15  -5   1      338.78      335.65     23.09 o
 -14  -5   1      481.97      480.62     20.75 o
 -13  -5   1       34.44       41.72      8.17 o
 -12  -5   1     1784.93     1742.95     35.05 o
 -11  -5   1      757.68      685.08     18.97 o
 -10  -5   1     4727.24     4875.92     64.37 o
  -9  -5   1        0.20       -3.49      3.49 o
  -8  -5   1     4386.70     4935.21     64.13 o
  -7  -5   1       18.07       12.11      5.45 o
  -6  -5   1     9259.01     9972.34     97.15 o
  -5  -5   1       96.49      102.86      4.92 o
  -4  -5   1      181.69      170.92      4.91 o
  -3  -5   1      523.54      425.73      7.28 o
  -2  -5   1     2792.25     3155.35     29.33 o
  -1  -5   1      498.27      388.72      6.50 o
   0  -5   1      546.86      545.54      8.35 o
   1  -5   1      140.89      150.23      4.40 o
   2  -5   1      158.02      226.08      5.62 o
   3  -5   1      464.68      494.61      8.42 o
   4  -5   1    16381.85    17676.07    162.29 o
   5  -5   1        3.70        8.73      3.44 o
   6  -5   1      296.19      299.18     11.89 o
   7  -5   1      238.74      238.84     15.03 o
   8  -5   1     1132.16     1067.26     24.72 o
   9  -5   1        4.98       11.99     14.58 o
  10  -5   1        1.17       -0.74      8.57 o
  11  -5   1       72.60       52.13     20.90 o
  12  -5   1      407.21      482.69     50.31 o
  13  -5   1        0.02       33.18     23.33 o
  14  -5   1        8.65        6.56     22.85 o
  15  -5   1       38.27       54.93     30.38 o
  16  -5   1        4.75       32.57     27.83 o
 -20  -4   1      306.82      318.27     38.52 o
 -19  -4   1       84.06      101.59     23.94 o
 -18  -4   1      111.44       97.71     22.73 o
 -17  -4   1      372.18      381.59     33.54 o
 -16  -4   1        1.07        5.47     11.42 o
 -15  -4   1      134.03      152.88     19.32 o
 -14  -4   1        7.16       13.61      9.60 o
 -13  -4   1      327.00      350.02     22.23 o
 -12  -4   1      136.12      140.91      7.68 o
 -11  -4   1       87.14       64.75      8.25 o
 -10  -4   1      245.90      268.20     11.08 o
  -9  -4   1      204.32      214.56      8.10 o
  -8  -4   1    12192.05    13079.55    167.56 o
  -7  -4   1       47.46      109.75      7.04 o
  -6  -4   1     1191.55     1328.60     29.25 o
  -5  -4   1      324.43      265.19      6.08 o
  -4  -4   1     3691.63     3551.11     32.93 o
  -3  -4   1      364.54      282.98      5.76 o
  -2  -4   1   115874.23   115437.93    867.04 o
  -1  -4   1        2.35       24.02      2.38 o
   0  -4   1       11.98        7.14      2.17 o
   1  -4   1       43.03       68.74      4.07 o
   2  -4   1    10143.72    10975.90     78.90 o
   3  -4   1      468.72      408.45      6.71 o
   4  -4   1    48131.40    52722.88    408.27 o
   5  -4   1      117.89      124.93      5.14 o
   6  -4   1        0.22       -3.62      3.62 o
   7  -4   1       83.63       84.31      8.00 o
   8  -4   1      301.51      283.13     12.39 o
   9  -4   1     1250.57     1144.47     29.02 o
  10  -4   1       82.59       81.85      9.33 o
  11  -4   1        0.05       19.32     15.31 o
  12  -4   1       15.95       23.82     18.23 o
  13  -4   1      324.24      360.20     44.96 o
  14  -4   1      287.78      305.27     45.69 o
  15  -4   1      180.25      140.97     37.19 o
  16  -4   1      284.25      242.81     45.81 o
 -20  -3   1        0.27       15.80     18.84 o
 -19  -3   1        7.16       14.58     19.93 o
 -18  -3   1       49.83       80.81     23.45 o
 -17  -3   1       43.51       58.57     20.54 o
 -16  -3   1       46.27       73.28     18.71 o
 -15  -3   1        0.02       11.06     11.06 o
 -14  -3   1        8.92        9.36     12.03 o
 -13  -3   1      844.89      837.80     30.93 o
 -12  -3   1       31.55       37.22     10.96 o
 -11  -3   1      885.18      810.94     15.77 o
 -10  -3   1     1442.30     1426.55     24.85 o
  -9  -3   1      170.69      140.71      7.15 o
  -8  -3   1     1440.43     1646.03     23.03 o
  -7  -3   1       44.54       84.81      3.46 o
  -6  -3   1     2884.06     2988.29     52.52 o
  -5  -3   1       81.96       92.55      8.89 o
  -4  -3   1    11187.74    11562.14    136.73 o
  -3  -3   1       92.11       93.11      3.20 o
  -2  -3   1    13565.61    14357.10    121.53 o
  -1  -3   1      526.73      414.40      7.33 o
   0  -3   1    15302.67    15482.66    137.92 o
   1  -3   1      275.85      197.87      5.03 o
   2  -3   1     2447.29     2876.40     27.13 o
   3  -3   1       11.75       -2.00      2.00 o
   4  -3   1     2445.44     2709.09     28.74 o
   5  -3   1      327.99      350.91      8.32 o
   6  -3   1     2221.39     2388.49     31.84 o
   7  -3   1      514.10      510.79     16.72 o
   8  -3   1      195.86      165.08     10.57 o
   9  -3   1       13.26       37.47      6.32 o
  10  -3   1      161.58      186.54     26.74 o
  11  -3   1        1.13       52.98     16.28 o
  12  -3   1      173.51      175.36     30.14 o
  13  -3   1       71.64       58.45     22.00 o
  14  -3   1      833.55      783.95     60.28 o
  15  -3   1        0.32       34.39     22.97 o
  16  -3   1       48.05       -6.32     22.60 o
  17  -3   1        0.74       12.76     24.30 o
 -19  -2   1       61.44       49.46     23.33 o
 -18  -2   1        3.43       26.74     18.47 o
 -17  -2   1      385.40      341.48     37.43 o
 -16  -2   1        0.08       -5.95     13.00 o
 -15  -2   1      207.18      156.52     24.30 o
 -14  -2   1     1109.45     1135.28     54.44 o
 -13  -2   1      253.93      290.08     25.03 o
 -12  -2   1     8289.96     8157.52    138.92 o
 -11  -2   1       71.21       92.95     19.50 o
 -10  -2   1     4181.65     4335.20     53.41 o
  -9  -2   1      641.24      628.21     12.85 o
  -8  -2   1      444.75      392.20     10.76 o
  -7  -2   1      351.89      297.31      6.51 o
  -6  -2   1     1749.64     1926.89     21.29 o
  -5  -2   1      237.37      197.94      5.51 o
  -4  -2   1    10644.90    10346.54    151.18 o
  -3  -2   1      119.50       78.30      6.09 o
  -2  -2   1     8808.95     8751.77     84.77 o
  -1  -2   1       63.28       47.88      2.49 o
   0  -2   1        0.04       -0.98      0.98 o
   1  -2   1        1.23       45.11      3.83 o
   2  -2   1   114739.04   114417.28   1018.48 o
   3  -2   1      449.21      378.39      7.06 o
   4  -2   1      132.04      148.18      5.64 o
   5  -2   1       45.05      201.46      9.56 o
   6  -2   1      254.34      320.33      9.40 o
   7  -2   1       16.72       30.04      4.00 o
   8  -2   1      135.18      122.88      8.34 o
   9  -2   1      282.93      276.11     18.30 o
  10  -2   1      438.46      360.73     27.49 o
  11  -2   1      133.63      156.52     25.40 o
  12  -2   1      240.67      210.60     30.26 o
  13  -2   1       10.22       11.30     13.98 o
  14  -2   1     1295.39     1409.56     79.36 o
  15  -2   1       66.28      103.17     30.02 o
  16  -2   1       79.97       43.63     24.55 o
  17  -2   1       21.67       33.66     23.21 o
 -19  -1   1        0.02       14.70     19.69 o
 -18  -1   1       19.93       -2.07     17.99 o
 -17  -1   1       54.74       59.79     22.36 o
 -16  -1   1      142.07      158.10     28.19 o
 -15  -1   1       47.97       66.47     20.29 o
 -14  -1   1       73.55       88.23     20.29 o
 -13  -1   1      261.14      266.50     27.71 o
 -12  -1   1       40.43       41.11     21.27 o
 -11  -1   1      556.52      565.60     22.26 o
 -10  -1   1      792.40      780.89     24.71 o
  -9  -1   1      251.16      262.38      8.76 o
  -8  -1   1      178.08      149.81      6.37 o
  -7  -1   1      576.31      493.71     10.53 o
  -6  -1   1    11111.23    11686.85     97.87 o
  -5  -1   1     1230.44     1065.34     13.34 o
  -4  -1   1        2.91       -1.61      2.51 o
  -3  -1   1      400.17      289.58      7.60 o
  -2  -1   1      215.99      190.53      7.24 o
  -1  -1   1       36.67       -2.17      2.17 o
   0  -1   1    27232.33    26639.90    392.88 o
   1  -1   1        5.59        1.66      1.38 o
   2  -1   1    13280.26    14213.97    139.19 o
   3  -1   1      430.64      373.05      8.45 o
   4  -1   1      126.51      127.29      5.15 o
   5  -1   1        4.01       48.24      3.51 o
   6  -1   1    13211.47    14151.86    132.83 o
   7  -1   1      358.78      355.20      9.20 o
   8  -1   1      883.25      973.06     35.50 o
   9  -1   1      257.24      227.58     14.75 o
  10  -1   1      370.49      397.13     19.80 o
  11  -1   1      461.66      342.94     32.45 o
  12  -1   1      605.66      701.80     45.69 o
  13  -1   1      102.64      116.42     23.21 o
  14  -1   1        1.81       -1.58     16.04 o
  15  -1   1        8.52        2.07     17.38 o
  16  -1   1      164.70      104.51     29.17 o
  17  -1   1      396.58      378.06     49.10 o
  18  -1   1       17.47       -6.68     18.35 o
 -18   0   1       32.41       71.21     27.59 o
 -17   0   1        2.51       31.96     20.17 o
 -16   0   1      368.10      406.62     42.41 o
 -15   0   1      241.13      326.41     36.94 o
 -14   0   1     2380.04     2334.11     95.64 o
 -13   0   1      205.03      204.04     27.22 o
 -12   0   1       47.68       41.56     15.07 o
 -11   0   1      262.72      347.26     43.12 o
 -10   0   1        3.47       35.04     15.31 o
  -9   0   1      735.66      653.98     19.57 o
  -8   0   1      833.46      874.43     15.72 o
  -7   0   1       42.74       64.51      4.08 o
  -6   0   1     4608.91     5272.63     54.79 o
  -5   0   1      338.72      332.81      9.72 o
  -4   0   1     1471.53     1635.36     21.97 o
  -3   0   1      133.45      183.30      5.37 o
  -2   0   1    22330.09    22976.17    312.45 o
  -1   0   1      395.94      310.56     30.29 o
   0   0   1        0.02       -0.15      0.15 o
   1   0   1       26.64       -2.97      2.97 o
   2   0   1     9157.17     9167.84    127.22 o
   3   0   1      497.93      356.39      8.49 o
   4   0   1     3765.52     3650.98     39.71 o
   5   0   1      187.55      136.13      5.10 o
   6   0   1     1609.35     1896.29     22.03 o
   7   0   1      402.56      385.01      9.03 o
   8   0   1      324.17      323.13     10.31 o
   9   0   1       16.42       21.64      6.17 o
  10   0   1     1436.96     1532.09     38.72 o
  11   0   1      313.70      330.28     25.38 o
  12   0   1     1478.61     1542.87     68.78 o
  13   0   1      103.81      111.92     22.97 o
  14   0   1        0.36        0.12     13.85 o
  15   0   1      622.41      658.17     50.55 o
  16   0   1     1010.21      981.31     64.29 o
  17   0   1        9.94       28.92     21.39 o
  18   0   1       12.23        1.82     17.86 o
 -18   1   1       35.21       20.78     23.82 o
 -17   1   1       61.13       43.75     24.67 o
 -16   1   1      120.28       58.09     24.91 o
 -15   1   1       71.93      107.06     26.61 o
 -14   1   1      655.24      511.86     44.11 o
 -13   1   1      178.26      120.67     24.67 o
 -12   1   1      115.04      109.01     22.12 o
 -11   1   1        7.46       17.40      8.34 o
 -10   1   1       36.63       54.96     10.69 o
  -9   1   1      829.49      739.89     25.79 o
  -8   1   1       25.91       25.37      5.99 o
  -7   1   1      248.76      252.28     11.61 o
  -6   1   1      512.11      569.43     13.67 o
  -5   1   1      593.10      572.47      8.47 o
  -4   1   1      722.35      695.11     14.25 o
  -3   1   1       19.21        7.08      2.64 o
  -2   1   1      622.28      708.39     11.51 o
  -1   1   1      887.39      684.64     10.74 o
   1   1   1      808.55      378.18     14.70 o
   2   1   1      120.94      126.45      3.59 o
   3   1   1        9.54        2.42      2.04 o
   4   1   1    11084.83    11453.96    108.44 o
   5   1   1       17.27       35.23      3.00 o
   6   1   1     9115.02     9949.25     85.88 o
   7   1   1      494.32      562.98     10.64 o
   8   1   1      131.83      141.33      9.07 o
   9   1   1       93.14       51.78      5.46 o
  10   1   1     4613.86     4713.93     85.72 o
  11   1   1      900.33      799.49     34.80 o
  12   1   1        5.64        6.08     11.42 o
  13   1   1       33.01       55.29     16.65 o
  14   1   1        0.10        5.95     13.00 o
  15   1   1       34.09       21.51     17.38 o
  16   1   1        8.29       12.88     17.74 o
  17   1   1      181.89      186.54     33.05 o
  18   1   1      631.24      650.88     54.93 o
  19   1   1       36.40       50.31     25.64 o
 -18   2   1      123.85      201.12     41.44 o
 -17   2   1        3.13        3.89     21.02 o
 -16   2   1      494.68      436.88     50.68 o
 -15   2   1      294.72      306.00     40.95 o
 -14   2   1        0.97       -3.77     16.04 o
 -13   2   1       24.90       16.65     16.04 o
 -12   2   1        5.15       45.81     17.01 o
 -11   2   1       53.80       75.33     13.75 o
 -10   2   1     2391.00     2381.81     55.46 o
  -9   2   1      221.79      184.50     25.43 o
  -8   2   1     2543.81     2635.59     56.77 o
  -7   2   1       68.27       58.37      5.66 o
  -6   2   1       46.95       58.81      4.54 o
  -5   2   1      344.35      241.56      8.22 o
  -4   2   1    14349.95    15108.18    130.21 o
  -3   2   1     2372.38     2022.95     25.32 o
  -2   2   1    14110.84    14589.29    132.40 o
  -1   2   1       87.89      124.76      5.81 o
   0   2   1        0.12       -1.18      1.18 o
   1   2   1      396.91      351.49     12.24 o
   2   2   1    22261.74    22497.58    239.76 o
   3   2   1      105.95      118.23      4.75 o
   4   2   1    10556.98    10400.42     98.67 o
   5   2   1       65.08       64.17      2.99 o
   6   2   1     1226.13     1400.54     19.09 o
   7   2   1       28.32       54.74      3.56 o
   8   2   1      183.21      198.21      6.64 o
   9   2   1       57.08       71.15      4.90 o
  10   2   1     2149.44     2320.82     35.01 o
  11   2   1        4.49       27.39      7.11 o
  12   2   1       72.16       89.68     25.40 o
  13   2   1       11.21       39.62     14.70 o
  14   2   1      445.96      412.57     33.54 o
  15   2   1      221.46      263.95     30.26 o
  16   2   1     1670.22     1754.81     80.94 o
  17   2   1        0.21       26.61     17.38 o
  18   2   1       29.53        4.37     17.26 o
  19   2   1       86.25       83.97     28.44 o
 -17   3   1       70.32      119.46     34.39 o
 -16   3   1      418.73      403.95     51.89 o
 -15   3   1        2.17       30.87     23.58 o
 -14   3   1       75.37       81.06     26.25 o
 -13   3   1       22.82       26.61     16.04 o
 -12   3   1      662.22      670.93     48.97 o
 -11   3   1        4.95        9.84     13.12 o
 -10   3   1      987.62     1045.85     39.35 o
  -9   3   1      841.24      714.05     34.48 o
  -8   3   1      115.49      139.91     11.07 o
  -7   3   1      126.67      135.97      7.94 o
  -6   3   1     6900.81     7501.97     87.71 o
  -5   3   1       20.56       29.78      3.81 o
  -4   3   1      289.65      276.17      7.02 o
  -3   3   1      622.40      581.50      9.42 o
  -2   3   1    98793.20    98713.03    913.41 o
  -1   3   1      325.91      262.58      7.73 o
   0   3   1     1331.73     1457.23     15.70 o
   1   3   1      752.36      517.73      7.80 o
   2   3   1      700.88      772.04      9.02 o
   3   3   1      704.74      562.21      8.89 o
   4   3   1        2.42       -0.51      2.51 o
   5   3   1      175.74      137.58      6.63 o
   6   3   1     2514.84     2688.62     32.54 o
   7   3   1      530.94      537.25      9.77 o
   8   3   1     4383.25     4957.06     61.36 o
   9   3   1      109.26      105.41      5.69 o
  10   3   1        0.21       -2.75      3.11 o
  11   3   1      189.44      185.52      8.60 o
  12   3   1       41.24       41.86      9.54 o
  13   3   1      115.43      138.05     18.96 o
  14   3   1      703.76      760.01     42.29 o
  15   3   1       12.81       56.51     16.77 o
  16   3   1      265.93      274.64     30.75 o
  17   3   1       60.38       70.73     21.27 o
  18   3   1       76.72       98.31     24.67 o
  19   3   1      110.27       86.89     27.71 o
  20   3   1       19.23       53.47     24.30 o
 -16   4   1      156.98      162.36     39.01 o
 -15   4   1       97.82       70.12     29.04 o
 -14   4   1      123.02      220.81     39.37 o
 -13   4   1       33.50       85.80     27.22 o
 -12   4   1      204.30      261.28     35.61 o
 -11   4   1       73.43      142.67     26.25 o
 -10   4   1     1079.28     1059.94     41.18 o
  -9   4   1        2.23        4.06      5.45 o
  -8   4   1      152.28      188.98     22.61 o
  -7   4   1      152.21      149.68      8.07 o
  -6   4   1       13.76        8.28      5.42 o
  -5   4   1      189.48      194.53      7.37 o
  -4   4   1     2978.23     3329.28     29.51 o
  -3   4   1      216.66      165.59      5.48 o
  -2   4   1      844.46      909.31     12.30 o
  -1   4   1      127.75      158.54      5.57 o
   0   4   1        0.64       -1.86      1.86 o
   1   4   1      692.86      517.50      7.72 o
   2   4   1    13927.55    14612.37    111.54 o
   3   4   1       14.24        7.57      2.15 o
   4   4   1     1528.72     1710.32     21.00 o
   5   4   1        4.00      103.92      7.76 o
   6   4   1     1727.62     1870.81     25.66 o
   7   4   1      445.36      424.98      9.39 o
   8   4   1    12191.73    13386.02    127.77 o
   9   4   1       25.63       34.70      4.65 o
  10   4   1        1.75        3.31      4.12 o
  11   4   1       22.59       23.53      3.40 o
  12   4   1        8.01       26.95      5.78 o
  13   4   1       45.49       29.65     10.94 o
  14   4   1     1854.24     1937.46     69.88 o
  15   4   1        0.02       -0.85     10.45 o
  16   4   1     1366.07     1285.36     59.67 o
  17   4   1        3.04       28.80     16.89 o
  18   4   1      127.04      129.18     25.76 o
  19   4   1      182.47      152.88     29.41 o
  20   4   1      180.99      255.32     36.46 o
 -16   5   1      125.19      237.09     48.12 o
 -15   5   1       47.83       25.76     25.16 o
 -14   5   1      373.44      439.43     53.47 o
 -13   5   1      255.57      222.02     40.10 o
 -12   5   1       81.56       68.54     26.25 o
 -11   5   1      228.50      159.93     30.87 o
 -10   5   1      242.45      296.14     14.96 o
  -9   5   1      368.13      345.86     29.33 o
  -8   5   1     2039.93     2076.54     40.07 o
  -7   5   1       94.50       90.88      7.97 o
  -6   5   1      427.62      354.18     11.69 o
  -5   5   1       18.40       11.97      3.11 o
  -4   5   1     6890.36     7630.75     64.40 o
  -3   5   1        0.07       -0.67      2.34 o
  -2   5   1     3604.12     3828.21     33.30 o
  -1   5   1      119.65      199.41      7.09 o
   0   5   1     5295.69     6029.37     45.76 o
   1   5   1       95.06       68.34      3.32 o
   2   5   1    97926.60    99052.38    754.37 o
   3   5   1       97.50      331.35      8.65 o
   4   5   1      656.95      648.62      9.74 o
   5   5   1      557.69      469.07      8.60 o
   6   5   1    10879.25    11277.68    125.34 o
   7   5   1      218.76      205.08      7.40 o
   8   5   1     1380.36     1622.81     21.73 o
   9   5   1        2.43       18.07      3.54 o
  10   5   1     4672.96     4929.48     58.92 o
  11   5   1      144.08      133.21     13.20 o
  12   5   1     7761.47     7782.38     97.08 o
  13   5   1       90.86       85.61     12.98 o
  14   5   1      811.92      743.63     29.55 o
  15   5   1        9.58       36.58     12.52 o
  16   5   1      289.50      307.82     27.22 o
  17   5   1      206.46      200.51     25.28 o
  18   5   1      758.12      885.67     51.89 o
  19   5   1      100.28      119.09     25.52 o
  20   5   1       31.74        4.13     17.62 o
 -15   6   1       13.16       -9.24     21.87 o
 -14   6   1       14.49       11.18     21.27 o
 -13   6   1       14.53        5.23     21.15 o
 -12   6   1       66.76      114.48     31.60 o
 -11   6   1       10.12      -17.26     17.26 o
 -10   6   1      507.78      535.50     38.46 o
  -9   6   1       52.50       61.26     11.29 o
  -8   6   1      454.39      419.80     15.16 o
  -7   6   1       87.14      100.99      9.04 o
  -6   6   1       41.77       25.73      6.06 o
  -5   6   1      130.06      145.33      6.55 o
  -4   6   1      627.39      638.82     11.73 o
  -3   6   1       18.71       26.89      3.23 o
  -2   6   1     4419.49     4343.08     37.99 o
  -1   6   1       95.84       89.43      4.57 o
   0   6   1        5.51        7.53      3.26 o
   1   6   1      898.15      883.17     10.99 o
   2   6   1      645.83      724.90     10.54 o
   3   6   1      597.59      531.78     10.91 o
   4   6   1    15103.18    15743.44    126.38 o
   5   6   1      396.11      340.70      7.19 o
   6   6   1     5083.86     5575.19     82.27 o
   7   6   1       36.61       71.68      5.60 o
   8   6   1      432.01      359.92     14.49 o
   9   6   1       35.79       46.36      3.92 o
  10   6   1      232.62      245.79     11.77 o
  11   6   1       14.17       85.81      8.41 o
  12   6   1      803.69      746.59     20.91 o
  13   6   1      137.10      121.13     10.21 o
  14   6   1     1713.44     1786.07     41.06 o
  15   6   1      131.40      141.39     24.73 o
  16   6   1      528.51      543.46     32.20 o
  17   6   1        7.39       34.15     14.34 o
  18   6   1       29.06       40.35     16.53 o
  19   6   1       26.62        7.41     15.31 o
  20   6   1       17.93       12.52     16.89 o
 -15   7   1        0.33       16.53     28.68 o
 -14   7   1       15.30       13.49     25.64 o
 -13   7   1      282.80      332.13     49.95 o
 -12   7   1      192.32      199.54     40.10 o
 -11   7   1        0.29        3.25     14.16 o
 -10   7   1      249.04      316.69     22.23 o
  -9   7   1       70.04       57.84     15.51 o
  -8   7   1        0.22        4.04      6.66 o
  -7   7   1      398.43      402.88     15.32 o
  -6   7   1      547.65      701.74     19.31 o
  -5   7   1        0.33        3.39      3.94 o
  -4   7   1     1532.35     1509.33     22.75 o
  -3   7   1      126.36      140.02      5.71 o
  -2   7   1      848.84      942.67     13.86 o
  -1   7   1       78.84       74.10      3.95 o
   0   7   1      574.47      807.16     10.69 o
   1   7   1       30.46       25.61      3.24 o
   2   7   1     3549.02     3670.61     30.79 o
   3   7   1       54.74       47.20      3.58 o
   4   7   1      622.66      541.21      8.79 o
   5   7   1      107.29      123.97      4.73 o
   6   7   1      527.58      587.77      9.64 o
   7   7   1      372.63      302.57     10.60 o
   8   7   1      141.71      119.13      7.36 o
   9   7   1       68.55      129.10      6.05 o
  10   7   1     1663.02     1580.77     39.17 o
  11   7   1        1.27        8.46      3.40 o
  12   7   1     1758.26     1737.68     32.95 o
  13   7   1      252.85      258.47     13.90 o
  14   7   1      597.85      593.41     32.59 o
  15   7   1      161.68      160.29     22.97 o
  16   7   1      278.39      306.65     31.17 o
  17   7   1       38.18       60.03     14.34 o
  18   7   1      261.55      313.90     27.83 o
  19   7   1       59.78       46.30     17.74 o
  20   7   1      141.71      113.99     23.09 o
  21   7   1        2.93       22.24     18.11 o
 -14   8   1       12.14       -6.56     24.55 o
 -13   8   1       57.32       42.17     28.56 o
 -12   8   1       14.31       21.27     23.58 o
 -11   8   1       23.29       42.68     22.12 o
 -10   8   1     1904.18     1880.95     66.85 o
  -9   8   1       81.66       80.91     11.47 o
  -8   8   1      277.90      198.24     16.05 o
  -7   8   1        2.84       19.36      6.66 o
  -6   8   1      285.27      329.42     13.18 o
  -5   8   1       15.62       26.29      5.63 o
  -4   8   1     1085.62     1039.95     18.85 o
  -3   8   1       16.15       27.35      4.80 o
  -2   8   1      995.83      928.76     14.55 o
  -1   8   1       29.42       35.00      3.54 o
   0   8   1        0.01        2.99      2.37 o
   1   8   1       29.42       34.07      2.97 o
   2   8   1     4735.77     4585.21     36.47 o
   3   8   1        0.41       -2.35      2.35 o
   4   8   1     2592.94     2936.78     28.88 o
   5   8   1       22.18       38.44      3.91 o
   6   8   1       47.88       52.02      3.95 o
   7   8   1      140.01      124.11      5.80 o
   8   8   1      917.07      920.22     18.72 o
   9   8   1        6.13       24.69      6.43 o
  10   8   1     3700.36     3793.17     51.26 o
  11   8   1        8.39      106.51      7.40 o
  12   8   1       85.45       98.37      6.60 o
  13   8   1      159.13      175.51     10.74 o
  14   8   1      257.77      255.24     15.72 o
  15   8   1      786.27      725.01     40.89 o
  16   8   1      203.73      176.57     39.37 o
  17   8   1       10.26       20.98     18.11 o
  18   8   1       21.83       20.24     19.08 o
  19   8   1        5.97       13.49     13.25 o
  20   8   1      325.87      283.27     29.77 o
  21   8   1        2.15        5.83     16.04 o
 -13   9   1       24.05       57.60     32.33 o
 -12   9   1      455.57      515.02     62.46 o
 -11   9   1      113.81      161.39     16.43 o
 -10   9   1       72.34       56.14     12.70 o
  -9   9   1       41.35       16.83     11.14 o
  -8   9   1      221.23      190.83     15.38 o
  -7   9   1       10.32       13.23      7.81 o
  -6   9   1     1123.92     1133.98     25.61 o
  -5   9   1       20.25       30.12      6.41 o
  -4   9   1      343.37      346.77     12.24 o
  -3   9   1      138.12       93.09      7.75 o
  -2   9   1      985.92      970.55     14.61 o
  -1   9   1       76.54       41.83      4.05 o
   0   9   1      556.63      600.26     10.09 o
   1   9   1      156.52      139.01      5.37 o
   2   9   1      889.44     1017.23     13.21 o
   3   9   1       60.27       58.83      4.27 o
   4   9   1     6734.69     7566.29     64.25 o
   5   9   1      164.86      175.45      6.24 o
   6   9   1     7321.96     7895.18     72.28 o
   7   9   1       72.38       63.69      4.36 o
   8   9   1       71.19       46.26      3.78 o
   9   9   1        4.15       70.62      7.33 o
  10   9   1      709.51      647.43     15.69 o
  11   9   1       26.87       42.47      6.22 o
  12   9   1       65.85       82.40      7.89 o
  13   9   1      157.26      171.31      7.73 o
  14   9   1      452.59      439.81     21.34 o
  15   9   1        1.67        1.88     10.61 o
  16   9   1      227.16      291.07     58.51 o
  17   9   1      233.98      241.67     18.90 o
  18   9   1      266.90      293.17     20.48 o
  19   9   1        4.05        0.41     10.56 o
  20   9   1        0.14       -4.01     12.88 o
  21   9   1        2.86       39.13     16.77 o
 -12  10   1      326.37      355.76     35.42 o
 -11  10   1       15.42       17.73     12.63 o
 -10  10   1      778.34      801.18     44.48 o
  -9  10   1        4.21       -5.28     10.82 o
  -8  10   1     1008.13     1126.27     58.06 o
  -7  10   1      191.04      184.05     15.58 o
  -6  10   1        6.24       13.24      5.48 o
  -5  10   1        7.95       15.05      5.81 o
  -4  10   1        8.47        8.08      4.99 o
  -3  10   1       40.56       48.48      8.50 o
  -2  10   1     2036.24     1895.02     24.84 o
  -1  10   1      133.36      127.62      5.85 o
   0  10   1        9.39        9.60      3.59 o
   1  10   1        5.25        6.70      3.19 o
   2  10   1      907.55      871.97     14.82 o
   3  10   1      345.42      328.50      8.82 o
   4  10   1      669.77      665.53     11.77 o
   5  10   1        2.95        5.28      3.23 o
   6  10   1       49.88       43.23      4.52 o
   7  10   1      182.48      203.56      7.31 o
   8  10   1     2487.47     2458.71     28.28 o
   9  10   1      438.94      482.05     13.21 o
  10  10   1       25.03       31.61      4.83 o
  11  10   1      733.03      651.90     18.93 o
  12  10   1     8644.60     8650.15    111.92 o
  13  10   1      453.12      561.21     17.80 o
  14  10   1       27.62       16.28      4.75 o
  15  10   1        6.79       58.55     14.92 o
  16  10   1       17.76       21.60     15.93 o
  17  10   1       36.92       16.04     28.07 o
  18  10   1      209.00      183.62     44.11 o
  19  10   1       33.86       19.71     25.03 o
  20  10   1      889.32      930.31     39.17 o
  21  10   1      136.26      178.52     23.09 o
 -11  11   1       43.78       43.19     30.99 o
 -10  11   1      401.07      433.33     54.38 o
  -9  11   1        2.77       10.35     32.75 o
  -8  11   1      125.26      142.98     20.02 o
  -7  11   1        4.41        2.62      9.97 o
  -6  11   1       26.30       11.40     10.57 o
  -5  11   1       95.76      125.50     15.51 o
  -4  11   1       78.89       98.38      9.59 o
  -3  11   1        0.77       11.41      5.42 o
  -2  11   1      500.80      534.50     14.87 o
  -1  11   1       30.64       48.23      5.66 o
   0  11   1     4330.49     4283.02     40.21 o
   1  11   1       35.86       46.61      4.71 o
   2  11   1     1135.37     1076.76     15.39 o
   3  11   1       10.29       12.17      3.62 o
   4  11   1     1682.21     1661.27     21.06 o
   5  11   1       49.66       54.94      4.90 o
   6  11   1      397.83      343.52      9.85 o
   7  11   1       84.16      107.98      6.69 o
   8  11   1      273.40      308.93     10.42 o
   9  11   1       24.58       47.75      4.26 o
  10  11   1      151.28      134.86     10.30 o
  11  11   1      995.89      957.65     20.96 o
  12  11   1       71.02       77.38      9.32 o
  13  11   1       77.83       65.34     10.64 o
  14  11   1       70.19       74.67      8.22 o
  15  11   1       11.60       32.20     13.72 o
  16  11   1        0.87       -6.94     10.57 o
  17  11   1       80.17       88.65     23.29 o
  18  11   1      519.86      460.21     59.06 o
  19  11   1       49.18      107.63     13.10 o
  20  11   1       39.67       62.42     13.35 o
  21  11   1       89.55      104.15     17.86 o
 -10  12   1      266.43      275.15     36.94 o
  -9  12   1        0.06        9.66     28.62 o
  -8  12   1       39.26       39.88     15.80 o
  -7  12   1      151.69      153.62     16.15 o
  -6  12   1      624.86      611.93     25.84 o
  -5  12   1       32.44       30.14     10.65 o
  -4  12   1      384.95      365.09     15.91 o
  -3  12   1        1.40       -2.30      6.55 o
  -2  12   1      210.01      228.47     13.04 o
  -1  12   1        2.88       14.96      5.50 o
   0  12   1        3.98       13.78      4.58 o
   1  12   1       29.09       62.60      6.04 o
   2  12   1     1801.96     1754.37     23.06 o
   3  12   1        8.00       16.58      5.15 o
   4  12   1     1257.72     1223.84     19.76 o
   5  12   1        7.03       13.12      4.48 o
   6  12   1        0.01        9.94      4.63 o
   7  12   1        3.39       13.45      4.82 o
   8  12   1      286.43      324.45     11.06 o
   9  12   1      149.85      209.86      8.64 o
  10  12   1     2118.05     2130.84     34.67 o
  11  12   1        5.78        4.36      5.20 o
  12  12   1       94.51       84.21      8.18 o
  13  12   1      457.45      440.42     16.56 o
  14  12   1     1562.82     1573.22     43.95 o
  15  12   1       53.26       37.74     13.57 o
  16  12   1        7.21        0.54     11.34 o
  17  12   1        6.40       28.43     14.68 o
  18  12   1      289.39      300.59     45.39 o
  19  12   1       23.25       10.82     28.92 o
  20  12   1       51.74       71.41     15.68 o
  21  12   1       77.02       81.42     14.83 o
  -9  13   1       20.21       33.28     15.16 o
  -8  13   1      590.18      665.33     33.18 o
  -7  13   1       65.17      123.30     18.17 o
  -6  13   1      362.87      389.81     22.82 o
  -5  13   1        0.56        9.10      7.87 o
  -4  13   1      306.43      306.78     18.75 o
  -3  13   1        0.25        2.16      8.90 o
  -2  13   1      502.49      503.41     21.38 o
  -1  13   1      183.65      135.01     11.16 o
   0  13   1     3158.87     2947.48     40.85 o
   1  13   1       21.83        6.81      4.95 o
   2  13   1      644.36      651.18     15.34 o
   3  13   1      174.12      125.87      9.22 o
   4  13   1      458.71      449.72     14.43 o
   5  13   1      244.06      184.44     10.17 o
   6  13   1      785.03      978.56     24.15 o
   7  13   1       55.37       29.34      6.71 o
   8  13   1     2413.11     2437.57     40.85 o
   9  13   1        3.65        4.64      5.23 o
  10  13   1     1031.23     1074.53     20.00 o
  11  13   1      123.22      105.83     10.40 o
  12  13   1      282.18      337.52     16.17 o
  13  13   1      359.45      313.67     17.11 o
  14  13   1      257.36      287.15     42.42 o
  15  13   1       87.38      129.44     11.40 o
  16  13   1       59.24       76.88     14.41 o
  17  13   1       27.11       71.95     22.92 o
  18  13   1      135.28      138.22     22.45 o
  19  13   1      141.60      202.70     48.85 o
  20  13   1      228.28      274.16     54.93 o
  -8  14   1       33.79        4.18     16.62 o
  -7  14   1        1.69       -2.67     13.20 o
  -6  14   1       84.42       84.54     14.75 o
  -5  14   1      284.92      296.02     26.27 o
  -4  14   1      363.93      444.31     30.51 o
  -3  14   1        0.15       13.69      8.71 o
  -2  14   1        2.10        5.20      8.20 o
  -1  14   1       19.86       22.96      8.76 o
   0  14   1        0.00       10.85      7.43 o
   1  14   1        1.87       16.98      5.23 o
   2  14   1      268.08      301.11     11.48 o
   3  14   1       29.81       20.02      6.21 o
   4  14   1        9.75       27.45      6.43 o
   5  14   1      115.83      123.14     13.50 o
   6  14   1      271.23      331.37     15.65 o
   7  14   1        7.89       47.73      7.93 o
   8  14   1      387.99      380.71     15.68 o
   9  14   1       82.28      104.53     12.59 o
  10  14   1     1008.32      941.02     22.72 o
  11  14   1        0.77        1.20      6.80 o
  12  14   1       16.73       28.82      8.18 o
  13  14   1        0.35       17.61      8.04 o
  14  14   1     2503.20     2701.80     78.04 o
  15  14   1      106.50       87.24     12.10 o
  16  14   1        8.01        9.42      7.71 o
  17  14   1       35.95       46.58     16.69 o
  18  14   1       76.79       79.96     18.79 o
  19  14   1       17.38       29.89      9.24 o
  20  14   1      144.94      165.95     16.43 o
  21  14   1       27.20       29.65     12.27 o
  -7  15   1        1.83       11.30     13.61 o
  -6  15   1      216.32      208.77     22.57 o
  -5  15   1       21.70       33.20      9.92 o
  -4  15   1        3.57        3.96      8.86 o
  -3  15   1        6.66       25.47      9.76 o
  -2  15   1       29.13       26.26      9.81 o
  -1  15   1       33.30       42.87     13.15 o
   0  15   1     3028.53     3052.79     50.15 o
   1  15   1        8.46        8.95      9.85 o
   2  15   1      310.59      336.41     15.38 o
   3  15   1       28.82       36.31      7.47 o
   4  15   1       57.87       60.07     10.22 o
   5  15   1        3.06        5.97      5.68 o
   6  15   1     1217.92     1194.31     28.95 o
   7  15   1        6.79       11.17      6.45 o
   8  15   1        3.74       16.29      6.89 o
   9  15   1       10.69        6.68      6.92 o
  10  15   1      292.90      340.59     17.68 o
  11  15   1      195.86      173.51     10.31 o
  12  15   1      899.25      916.84     49.33 o
  13  15   1        4.10        8.39      7.87 o
  14  15   1      808.69      754.93     27.47 o
  15  15   1       54.51       80.86     12.05 o
  16  15   1      132.83      167.96     20.38 o
  17  15   1        5.14       45.30     10.58 o
  18  15   1      102.32      121.68     13.68 o
  19  15   1        2.31       17.70      9.34 o
  20  15   1      171.00      194.57     22.23 o
  -6  16   1      103.16      110.06     29.44 o
  -5  16   1       30.60       41.58     14.14 o
  -4  16   1       29.96        7.22     10.54 o
  -3  16   1       49.54       58.78     12.04 o
  -2  16   1      323.56      332.31     18.91 o
  -1  16   1       24.67       36.87     10.31 o
   0  16   1        4.78        8.23      9.03 o
   1  16   1       14.17       19.01      9.98 o
   2  16   1        1.53       -4.76      6.63 o
   3  16   1       10.53       13.50      7.75 o
   4  16   1      443.19      433.01     18.80 o
   5  16   1       69.64       61.96      9.89 o
   6  16   1        3.81       12.49      8.24 o
   7  16   1        0.23       16.65      8.28 o
   8  16   1      371.11      324.28     18.53 o
   9  16   1        2.05       16.80      8.05 o
  10  16   1      565.68      628.45     23.90 o
  11  16   1       35.06       48.67     18.12 o
  12  16   1      218.78      247.25     18.56 o
  13  16   1        3.58        3.47      8.49 o
  14  16   1        0.06        6.24      8.68 o
  15  16   1      232.14      235.66     25.81 o
  16  16   1      571.66      573.01     37.36 o
  17  16   1        1.13       21.17     11.48 o
  18  16   1        6.54       -4.86      8.62 o
  19  16   1       33.00       31.40     11.11 o
  20  16   1      362.89      379.59     23.77 o
  -5  17   1       23.78       35.18     16.30 o
  -4  17   1       72.44       74.13     12.81 o
  -3  17   1        0.32       -8.12     13.05 o
  -2  17   1      886.63      863.97     28.45 o
  -1  17   1        1.48       20.20     10.20 o
   0  17   1     1062.20      950.64     31.01 o
   1  17   1       41.19       19.66     13.60 o
   2  17   1        9.02       39.63     14.37 o
   3  17   1        0.39       -6.79      6.79 o
   4  17   1      390.26      406.38     19.35 o
   5  17   1       37.15       11.90      9.32 o
   6  17   1        6.17       -9.51      9.51 o
   7  17   1       98.93       87.73     14.11 o
   8  17   1      177.69      146.39     16.48 o
   9  17   1       81.87      101.58     14.14 o
  10  17   1      291.52      317.44     21.40 o
  11  17   1        7.42       11.19     11.40 o
  12  17   1      102.56       96.25     14.12 o
  13  17   1        2.67       22.05      9.92 o
  14  17   1       24.42       20.19     12.14 o
  15  17   1      144.08      163.47     18.64 o
  16  17   1       46.72       53.87     12.44 o
  17  17   1        6.65        6.98     10.10 o
  18  17   1       16.58       13.78     10.63 o
  19  17   1       84.30       71.92     13.38 o
  20  17   1        0.13       16.84     11.18 o
  -3  18   1      118.32      132.74     15.21 o
  -2  18   1        4.00        0.33     10.67 o
  -1  18   1        1.34       -1.73     10.79 o
   0  18   1        6.54        4.82     14.48 o
   1  18   1        0.26       -4.41     12.30 o
   2  18   1      337.28      346.22     35.12 o
   3  18   1        3.30       -3.25     12.95 o
   4  18   1      330.79      401.58     20.18 o
   5  18   1       32.26       35.46     11.29 o
   6  18   1      708.03      719.34     27.08 o
   7  18   1        8.84        5.78     11.40 o
   8  18   1     1044.48     1122.40     38.08 o
   9  18   1        3.40        1.53     10.43 o
  10  18   1     2035.33     1972.69     51.84 o
  11  18   1        0.08       -8.05      9.16 o
  12  18   1       34.17       24.34     11.11 o
  13  18   1        0.14       27.17     17.66 o
  14  18   1      111.70       98.47     17.31 o
  15  18   1      115.26      120.36     16.39 o
  16  18   1      491.33      436.05     25.61 o
  17  18   1        8.46        8.82     10.92 o
  18  18   1       27.95       15.20     13.65 o
  19  18   1       21.50        0.31     10.80 o
  -2  19   1        0.52        7.37     11.24 o
  -1  19   1       49.94       35.06     14.51 o
   0  19   1       53.46       39.16     16.74 o
   1  19   1       36.02       32.79     21.36 o
   2  19   1      783.97      847.78     50.03 o
   3  19   1       42.72       22.18     16.36 o
   4  19   1        6.51        4.07     13.14 o
   5  19   1       14.05       34.28     12.39 o
   6  19   1      313.72      295.79     20.16 o
   7  19   1        4.17       17.33     12.80 o
   8  19   1      132.37      140.64     18.51 o
   9  19   1       23.51       -1.03     10.80 o
  10  19   1      107.66       63.46     16.29 o
  11  19   1        1.90        5.20     11.30 o
  12  19   1      264.53      277.75     22.67 o
  13  19   1        0.47       -2.19     10.78 o
  14  19   1      412.57      483.12     31.14 o
  15  19   1       19.57       21.05     12.54 o
  16  19   1      396.30      359.47     25.15 o
  17  19   1       12.07        1.14     11.14 o
  18  19   1       52.73       46.59     14.19 o
   0  20   1        1.35        5.41     15.57 o
   1  20   1        2.66       -6.24     24.50 o
   2  20   1        3.05        7.10     15.07 o
   3  20   1        8.10       -9.43     16.37 o
   4  20   1       82.15       48.16     40.04 o
   5  20   1       13.18       11.39     12.40 o
   6  20   1       98.20       87.35     16.83 o
   7  20   1      406.95      464.21     33.53 o
   8  20   1       22.54       10.26     12.63 o
   9  20   1       35.89       27.81     13.67 o
  10  20   1     1035.61     1069.85     40.08 o
  11  20   1        7.89       25.37     12.57 o
  12  20   1        0.03       13.26     19.30 o
  13  20   1        0.08       -2.70     11.85 o
  14  20   1       21.56       10.32     12.04 o
  15  20   1       33.26       39.23     13.96 o
  16  20   1      133.67      122.44     18.68 o
  17  20   1       13.44       30.90     14.83 o
  18  20   1      132.28      120.51     22.50 o
   2  21   1        0.02        8.24     23.21 o
   3  21   1       18.76       15.26     39.13 o
   4  21   1      125.72      141.63     50.80 o
   5  21   1       65.15       58.03     22.84 o
   6  21   1      214.80      270.28     21.67 o
   7  21   1        5.07        1.42     15.32 o
   8  21   1      685.49      702.01     41.46 o
   9  21   1       39.83        8.59     15.43 o
  10  21   1      472.76      524.78     36.06 o
  11  21   1       34.12       21.71     15.83 o
  12  21   1      757.37      851.07     42.35 o
  13  21   1       12.49        4.59     12.51 o
  14  21   1       41.26       39.87     13.99 o
  15  21   1        3.40       17.68     13.35 o
  16  21   1      131.55       87.59     19.60 o
   5  22   1        1.83       -7.83     19.03 o
   6  22   1       95.61       97.74     26.51 o
   7  22   1       19.30       43.33     14.03 o
   8  22   1       77.95       69.33     16.89 o
   9  22   1        0.01        8.07     17.01 o
  10  22   1      402.97      424.18     33.73 o
  11  22   1        6.15        1.95     13.91 o
  12  22   1      322.76      344.37     28.93 o
  13  22   1       59.88       77.69     20.65 o
  14  22   1        6.19        7.59     14.79 o
 -13 -22   2        2.51       11.13     17.08 o
 -12 -22   2       26.20       16.00     13.76 o
 -11 -22   2       83.53       95.39     16.58 o
 -10 -22   2      214.63      213.91     34.26 o
  -9 -22   2        6.16        9.89     13.45 o
  -8 -22   2       58.24       39.48     15.06 o
  -7 -22   2        0.45       26.21     23.47 o
 -15 -21   2        0.43        1.81     17.25 o
 -14 -21   2       26.54      -11.63     11.63 o
 -13 -21   2       24.61       46.71     15.14 o
 -12 -21   2      770.10      798.19     37.49 o
 -11 -21   2        3.72        8.39     13.95 o
 -10 -21   2     1449.35     1427.29     53.12 o
  -9 -21   2       21.81       62.87     16.22 o
  -8 -21   2      383.09      392.78     25.61 o
  -7 -21   2       32.71       24.40     13.03 o
  -6 -21   2       87.59       91.63     20.83 o
  -5 -21   2        0.08      -17.45     17.45 o
  -4 -21   2       43.94       52.40     25.28 o
  -3 -21   2        7.08       -1.75     28.19 o
 -17 -20   2       31.22       22.28     16.57 o
 -16 -20   2      127.11      121.45     18.58 o
 -15 -20   2       15.99        3.60     11.73 o
 -14 -20   2        9.57        5.83     11.12 o
 -13 -20   2       41.17       68.75     18.04 o
 -12 -20   2      277.91      286.22     24.41 o
 -11 -20   2      193.10      222.20     34.83 o
 -10 -20   2        2.48        6.37     13.29 o
  -9 -20   2        0.01       60.38     14.41 o
  -8 -20   2       94.37       94.27     21.00 o
  -7 -20   2       39.21       41.61     13.35 o
  -6 -20   2       44.23       42.53     11.78 o
  -5 -20   2       12.83       -3.12     14.20 o
  -4 -20   2      106.28      111.61     25.58 o
  -3 -20   2       19.14       54.94     22.80 o
  -2 -20   2       18.91       59.68     24.30 o
  -1 -20   2       12.64       16.51     19.85 o
 -18 -19   2       99.81      127.71     21.90 o
 -17 -19   2        1.69       -3.19     11.16 o
 -16 -19   2      534.26      549.14     55.32 o
 -15 -19   2      226.96      210.92     22.07 o
 -14 -19   2        4.97        7.39     11.70 o
 -13 -19   2       18.54       34.11     13.00 o
 -12 -19   2      190.72      152.39     18.95 o
 -11 -19   2       10.78       27.64     15.38 o
 -10 -19   2       18.35       24.25     12.87 o
  -9 -19   2      106.01      143.10     18.90 o
  -8 -19   2      809.95      733.21     45.89 o
  -7 -19   2        0.43       30.51     11.77 o
  -6 -19   2      469.40      530.74     23.46 o
  -5 -19   2        8.59       -0.43      9.43 o
  -4 -19   2      928.82      932.21     61.37 o
  -3 -19   2       82.76       47.52     22.66 o
  -2 -19   2       57.68       43.71     27.22 o
  -1 -19   2       20.61       33.82     19.07 o
   0 -19   2        0.27       -9.75     17.11 o
   1 -19   2        5.49       10.30     30.26 o
 -19 -18   2       27.18       37.29     15.71 o
 -18 -18   2      273.84      299.35     29.58 o
 -17 -18   2       53.62       45.95     13.07 o
 -16 -18   2        0.28       -3.93     10.52 o
 -15 -18   2       20.18       47.43     15.93 o
 -14 -18   2       95.33       80.69     14.41 o
 -13 -18   2        0.01       13.51     10.45 o
 -12 -18   2      310.60      285.67     22.59 o
 -11 -18   2        0.15        8.13      9.26 o
 -10 -18   2      392.29      492.27     27.53 o
  -9 -18   2       79.03       88.77     15.03 o
  -8 -18   2      780.63      842.37     34.12 o
  -7 -18   2      149.53      145.13     18.23 o
  -6 -18   2      583.34      576.38     26.15 o
  -5 -18   2      106.46       91.82     12.56 o
  -4 -18   2      276.68      352.77     19.42 o
  -3 -18   2        6.33       -6.97     16.13 o
  -2 -18   2       24.94       29.96     18.76 o
  -1 -18   2       39.67       -1.76     16.50 o
   0 -18   2      107.46       99.68     23.69 o
   1 -18   2        1.88       -4.27     13.52 o
   2 -18   2       61.08       79.78     16.70 o
   3 -18   2       69.48       36.61     13.34 o
 -19 -17   2        1.35       11.39     11.33 o
 -18 -17   2        1.94       15.31     12.20 o
 -17 -17   2        0.09        4.22      9.54 o
 -16 -17   2       22.62       28.88     11.20 o
 -15 -17   2      136.78      111.03     17.61 o
 -14 -17   2      727.58      731.01     30.29 o
 -13 -17   2       33.02       50.33     12.10 o
 -12 -17   2       79.58       93.20     15.87 o
 -11 -17   2        0.80       -6.64     12.23 o
 -10 -17   2        7.52        9.37      9.60 o
  -9 -17   2       29.49       20.59     13.94 o
  -8 -17   2      910.74      970.49     34.49 o
  -7 -17   2       43.47       66.99     13.53 o
  -6 -17   2       91.62       65.68     15.26 o
  -5 -17   2       58.40       52.23     10.57 o
  -4 -17   2      277.40      321.49     24.82 o
  -3 -17   2        2.93       29.70     10.93 o
  -2 -17   2        6.18        1.23     16.32 o
  -1 -17   2       22.71       19.83     16.93 o
   0 -17   2        7.96       28.34     15.01 o
   1 -17   2        0.19       -8.47      9.40 o
   2 -17   2      108.76       86.54     15.69 o
   3 -17   2      142.98      114.70     21.45 o
   4 -17   2       87.80       56.20     13.39 o
 -20 -16   2       21.09       36.64     11.34 o
 -19 -16   2       68.99       76.51     27.62 o
 -18 -16   2      473.85      491.68     38.32 o
 -17 -16   2      264.45      235.70     18.05 o
 -16 -16   2      358.30      369.73     21.44 o
 -15 -16   2       34.89       38.77     11.49 o
 -14 -16   2      140.28      121.46     14.63 o
 -13 -16   2       37.66       40.57     14.90 o
 -12 -16   2      148.65      130.42     15.14 o
 -11 -16   2      115.96      143.51     15.78 o
 -10 -16   2       34.60       40.06     10.73 o
  -9 -16   2       30.66       29.18     16.92 o
  -8 -16   2      852.71      879.69     31.58 o
  -7 -16   2      185.21      144.84     15.74 o
  -6 -16   2      999.43     1063.32     35.32 o
  -5 -16   2        1.06        6.97      7.85 o
  -4 -16   2       52.38       61.17     10.69 o
  -3 -16   2       27.22       39.24      9.35 o
  -2 -16   2      876.84      864.41     44.03 o
  -1 -16   2       52.82       63.54     16.01 o
   0 -16   2      291.86      287.17     19.51 o
   1 -16   2      237.72      221.24     16.17 o
   2 -16   2        7.52       19.10     10.58 o
   3 -16   2        0.33       10.33     10.80 o
   4 -16   2       63.02       41.81     12.75 o
   5 -16   2        1.37       11.23     14.76 o
 -20 -15   2        0.04       -9.72     26.49 o
 -19 -15   2      125.39      129.93     14.02 o
 -18 -15   2      114.36       77.38     23.65 o
 -17 -15   2       14.65       16.06      9.44 o
 -16 -15   2     1200.62     1324.66     37.11 o
 -15 -15   2      145.83      188.94     15.77 o
 -14 -15   2      277.11      258.89     17.84 o
 -13 -15   2       36.26       50.87     10.52 o
 -12 -15   2       94.31       74.04     13.00 o
 -11 -15   2        1.48        8.06      8.12 o
 -10 -15   2      827.88      864.44     30.02 o
  -9 -15   2        7.93       26.72      9.21 o
  -8 -15   2      226.37      174.45     15.93 o
  -7 -15   2       78.09      109.54     12.21 o
  -6 -15   2       25.77       22.28      7.80 o
  -5 -15   2        5.57       31.35      9.17 o
  -4 -15   2       32.89       52.73      8.53 o
  -3 -15   2        4.00       22.36      7.73 o
  -2 -15   2       42.25       42.70     10.66 o
  -1 -15   2       12.46       20.70      9.38 o
   0 -15   2        0.02        1.20      8.32 o
   1 -15   2       42.28       36.65      9.94 o
   2 -15   2        0.66       -4.64     10.60 o
   3 -15   2        0.09        8.61      9.46 o
   4 -15   2      833.01      880.91     27.93 o
   5 -15   2        0.29       -8.08      9.62 o
   6 -15   2      126.69      102.99     31.35 o
   7 -15   2      122.79       64.24     17.78 o
 -19 -14   2       27.02       21.89     21.08 o
 -18 -14   2      374.60      405.12     32.22 o
 -17 -14   2       18.83       23.10      8.06 o
 -16 -14   2      132.06      136.60     12.87 o
 -15 -14   2        4.58       12.06      8.21 o
 -14 -14   2       26.72       21.03      8.72 o
 -13 -14   2       35.80       34.59      9.21 o
 -12 -14   2       93.65       78.21     14.86 o
 -11 -14   2        0.34        1.89      7.24 o
 -10 -14   2      148.21      192.81     11.19 o
  -9 -14   2       19.60        9.93      8.24 o
  -8 -14   2      749.46      642.42     19.86 o
  -7 -14   2      101.49      116.78     10.39 o
  -6 -14   2      809.30      648.95     20.26 o
  -5 -14   2       10.68       27.43      6.81 o
  -4 -14   2      818.63      814.94     21.27 o
  -3 -14   2       32.44       35.89      6.71 o
  -2 -14   2       73.69       73.70      6.66 o
  -1 -14   2       28.71       36.51      6.75 o
   0 -14   2      398.18      369.92     16.68 o
   1 -14   2      125.53      109.18     12.10 o
   2 -14   2      929.90      931.83     27.28 o
   3 -14   2       76.42       61.57     11.14 o
   4 -14   2      192.92      224.35     21.26 o
   5 -14   2       26.99       27.77     10.62 o
   6 -14   2       27.11       28.06     14.32 o
   7 -14   2       23.56       41.32     15.76 o
   8 -14   2       74.86       63.58     19.64 o
 -18 -13   2       14.67       30.07     16.32 o
 -17 -13   2       15.26       12.57     17.64 o
 -16 -13   2      475.95      538.44     37.36 o
 -15 -13   2      563.22      519.23     29.99 o
 -14 -13   2      816.71      746.79     41.15 o
 -13 -13   2       11.23        1.21      6.78 o
 -12 -13   2      118.23      126.48     15.41 o
 -11 -13   2      152.91      187.54     12.92 o
 -10 -13   2      452.72      494.22     12.53 o
  -9 -13   2      127.30      157.92     10.35 o
  -8 -13   2      185.27      157.72     10.81 o
  -7 -13   2        6.66       61.33      8.23 o
  -6 -13   2     3937.59     3889.87     57.50 o
  -5 -13   2        1.81       -4.99      4.99 o
  -4 -13   2       73.77       61.40      8.12 o
  -3 -13   2       36.38       24.70      7.81 o
  -2 -13   2     1245.43     1284.04     23.41 o
  -1 -13   2      105.02      106.03      7.35 o
   0 -13   2       16.33       22.56      6.02 o
   1 -13   2       21.79       21.57      7.84 o
   2 -13   2       13.39       12.06      8.09 o
   3 -13   2        4.00       15.61      8.30 o
   4 -13   2      261.28      278.89     17.05 o
   5 -13   2      130.79      155.71     13.34 o
   6 -13   2      408.85      426.23     27.09 o
   7 -13   2      133.01      157.90     19.59 o
   8 -13   2      385.38      379.24     27.43 o
   9 -13   2       60.89       69.27     16.83 o
 -18 -12   2       99.31       85.19     23.36 o
 -17 -12   2      142.49      137.37     20.03 o
 -16 -12   2       97.20       63.55     19.91 o
 -15 -12   2       45.34       44.98     14.81 o
 -14 -12   2       63.21       59.75     14.18 o
 -13 -12   2      134.28      142.33     15.08 o
 -12 -12   2     2399.68     2484.94     44.70 o
 -11 -12   2      131.74      126.93     10.65 o
 -10 -12   2        8.65       11.75      6.38 o
  -9 -12   2       33.44       38.86      6.05 o
  -8 -12   2     1279.37     1229.67     25.56 o
  -7 -12   2        9.10       39.22      6.81 o
  -6 -12   2     2755.10     2888.73     45.22 o
  -5 -12   2      112.96      106.67      9.42 o
  -4 -12   2      245.52      170.42     10.17 o
  -3 -12   2        0.78        3.72      5.01 o
  -2 -12   2     3215.37     3277.53     37.27 o
  -1 -12   2       11.12        8.35      4.62 o
   0 -12   2     7291.65     7375.53     70.98 o
   1 -12   2       68.23       52.82      7.99 o
   2 -12   2       78.85       88.63      9.72 o
   3 -12   2       98.25       87.24     10.86 o
   4 -12   2       36.69       56.67      9.81 o
   5 -12   2        0.06        9.27      8.40 o
   6 -12   2      638.90      667.54     51.83 o
   7 -12   2      150.06      130.67     37.73 o
   8 -12   2       53.14       47.34     25.76 o
   9 -12   2      267.78      276.57     27.35 o
  10 -12   2      143.17      119.05     21.79 o
 -18 -11   2       32.98       47.27     31.11 o
 -17 -11   2        0.03        1.90     12.56 o
 -16 -11   2      304.89      284.94     22.20 o
 -15 -11   2      169.02      155.77     19.38 o
 -14 -11   2     3567.27     3813.19     63.67 o
 -13 -11   2      138.41      152.02     21.20 o
 -12 -11   2        9.80        6.29      6.22 o
 -11 -11   2       25.60       93.07     10.19 o
 -10 -11   2     2048.64     1983.44     37.03 o
  -9 -11   2       44.83       34.73      3.68 o
  -8 -11   2     5038.19     5036.41     60.78 o
  -7 -11   2       35.42       38.34      4.58 o
  -6 -11   2      974.82      969.57     18.06 o
  -5 -11   2      196.15      159.93      8.56 o
  -4 -11   2      400.94      462.09     12.39 o
  -3 -11   2      159.26      133.62      7.19 o
  -2 -11   2     4278.94     4224.25     40.42 o
  -1 -11   2        3.08       12.16      4.17 o
   0 -11   2        0.00       -3.64      5.57 o
   1 -11   2        0.64       13.72      5.06 o
   2 -11   2     1068.85     1135.48     23.26 o
   3 -11   2       30.01       35.68      7.98 o
   4 -11   2       91.96       96.14     15.71 o
   5 -11   2      168.96      157.73     13.68 o
   6 -11   2      142.80      132.91     24.66 o
   7 -11   2        2.22       21.10     14.12 o
   8 -11   2      709.51      713.34    104.51 o
   9 -11   2      478.36      542.13     33.98 o
  10 -11   2     1424.27     1402.23     52.75 o
  11 -11   2        0.03        0.22     13.93 o
 -21 -10   2        0.41       19.32     11.91 o
 -18 -10   2        0.04        7.78     27.34 o
 -17 -10   2      282.46      265.63     30.88 o
 -16 -10   2     2350.54     2468.19     93.33 o
 -15 -10   2        9.69       23.19     11.61 o
 -14 -10   2      360.31      415.81     22.68 o
 -13 -10   2      529.39      542.58     15.44 o
 -12 -10   2     1761.94     1599.38     31.39 o
 -11 -10   2        1.27       23.82      7.38 o
 -10 -10   2        1.02       -4.19      4.19 o
  -9 -10   2     1010.48      880.34     17.15 o
  -8 -10   2     3043.16     3223.14     32.91 o
  -7 -10   2      129.74      145.14      7.43 o
  -6 -10   2       16.35       10.08      3.19 o
  -5 -10   2        5.76        9.32      3.05 o
  -4 -10   2       13.34        5.55      2.93 o
  -3 -10   2       46.30       57.00      4.54 o
  -2 -10   2     2120.37     2128.70     22.09 o
  -1 -10   2      195.09      189.66      6.25 o
   0 -10   2      523.66      545.67     10.23 o
   1 -10   2      126.35      129.71      6.51 o
   2 -10   2     4175.45     4044.66     46.49 o
   3 -10   2       10.69        7.41      5.30 o
   4 -10   2      721.68      746.92     20.38 o
   5 -10   2      100.89      103.41      9.75 o
   6 -10   2      807.19      818.39     21.92 o
   7 -10   2      124.46      127.37     15.91 o
   8 -10   2      605.90      594.65     33.50 o
   9 -10   2        0.28       34.07     26.22 o
  10 -10   2        1.88       13.47     12.79 o
  11 -10   2        0.06       13.73     12.31 o
  12 -10   2       14.87       14.83     26.98 o
 -21  -9   2      331.89      384.50     30.14 o
 -20  -9   2       51.60       59.79     14.95 o
 -18  -9   2      344.15      366.03     52.50 o
 -17  -9   2        2.60       88.47     32.45 o
 -16  -9   2      226.23      274.95     19.43 o
 -15  -9   2        7.57       26.72     10.19 o
 -14  -9   2      267.29      356.18     20.75 o
 -13  -9   2      796.48      704.92     29.89 o
 -12  -9   2       40.75       33.61      6.44 o
 -11  -9   2      105.35       89.25     11.27 o
 -10  -9   2     4464.66     4263.65     74.90 o
  -9  -9   2        1.16        6.49      3.28 o
  -8  -9   2     1776.01     1797.89     24.01 o
  -7  -9   2      362.39      346.32      7.92 o
  -6  -9   2        9.36       18.73      3.32 o
  -5  -9   2       14.69       14.73      3.01 o
  -4  -9   2        8.26       22.56      3.26 o
  -3  -9   2       90.18       62.62      3.99 o
  -2  -9   2     2782.55     2861.10     26.37 o
  -1  -9   2       83.10       71.75      4.00 o
   0  -9   2        0.08       -2.09      2.62 o
   1  -9   2      259.60      256.32      7.36 o
   2  -9   2     3744.75     3910.75     35.24 o
   3  -9   2       47.57       43.02      5.90 o
   4  -9   2       28.79       35.19      6.49 o
   5  -9   2      128.65      130.93     14.72 o
   6  -9   2       36.39       33.07      6.45 o
   7  -9   2       23.07       17.83     15.91 o
   8  -9   2     1007.62      954.99     34.17 o
   9  -9   2        0.84       14.17     14.85 o
  10  -9   2       13.24       24.22     11.91 o
  11  -9   2       88.19      112.08     15.83 o
  12  -9   2      771.21      768.58     58.57 o
  13  -9   2       78.04       87.01     38.04 o
 -21  -8   2       19.88       26.86     16.04 o
 -20  -8   2      162.81      210.12     23.70 o
 -19  -8   2       26.71       61.49     14.10 o
 -18  -8   2      217.22      187.03     16.53 o
 -17  -8   2       10.19       21.87     26.98 o
 -16  -8   2       51.90       61.13     27.34 o
 -15  -8   2      206.19      238.67     19.98 o
 -14  -8   2        1.90       -4.00      5.97 o
 -13  -8   2      391.27      403.41     20.61 o
 -12  -8   2      643.69      658.77     34.83 o
 -11  -8   2      274.47      285.19     15.05 o
 -10  -8   2     1449.36     1500.60     30.50 o
  -9  -8   2       40.45       44.11      5.62 o
  -8  -8   2      886.58      894.37     16.88 o
  -7  -8   2       67.26       75.36      3.72 o
  -6  -8   2     1374.93     1100.96     14.32 o
  -5  -8   2        6.34       59.56      4.87 o
  -4  -8   2     9102.56     9320.16     79.38 o
  -3  -8   2      154.56      197.17      6.07 o
  -2  -8   2        8.54        7.50      2.22 o
  -1  -8   2       79.92       69.13      4.11 o
   0  -8   2     3767.95     3689.61     28.86 o
   1  -8   2      125.22      114.76      5.07 o
   2  -8   2     1816.40     1892.80     20.45 o
   3  -8   2        1.99       14.82      3.63 o
   4  -8   2      283.77      183.69      9.17 o
   5  -8   2        1.29       11.86      5.29 o
   6  -8   2      538.87      507.08     19.43 o
   7  -8   2      414.32      396.10     17.73 o
   8  -8   2      822.32      811.84     30.51 o
   9  -8   2       15.43       32.67     12.88 o
  10  -8   2      323.42      392.85     29.87 o
  11  -8   2      170.81      180.63     18.94 o
  12  -8   2      212.16      267.35     47.88 o
  13  -8   2      343.13      344.40     54.93 o
 -21  -7   2       47.31       49.58     20.42 o
 -20  -7   2      257.99      226.64     26.37 o
 -19  -7   2       51.92       46.42     15.80 o
 -18  -7   2       87.62       79.72     14.70 o
 -17  -7   2       25.16       29.29      9.60 o
 -16  -7   2       46.60       39.37     25.76 o
 -15  -7   2      665.82      617.48     35.99 o
 -14  -7   2      243.52      243.53     15.23 o
 -13  -7   2      440.08      447.10     25.81 o
 -12  -7   2     1465.80     1443.48     36.50 o
 -11  -7   2       68.18       42.03      8.32 o
 -10  -7   2        3.46        3.57      4.77 o
  -9  -7   2      187.34      173.14      7.90 o
  -8  -7   2     3256.76     3332.84     42.77 o
  -7  -7   2        7.57       41.60      4.51 o
  -6  -7   2      272.24      342.35      6.83 o
  -5  -7   2      152.01      184.95      5.34 o
  -4  -7   2    24778.52    26977.97    204.64 o
  -3  -7   2      318.15      251.97      5.93 o
  -2  -7   2      449.62      528.67      7.90 o
  -1  -7   2      437.60      354.16      6.69 o
   0  -7   2        2.47        1.45      2.13 o
   1  -7   2       99.56       96.97      4.44 o
   2  -7   2     2694.90     2814.67     26.93 o
   3  -7   2       59.66       91.75      4.90 o
   4  -7   2      507.48      557.42     14.62 o
   5  -7   2        4.72       17.36      4.94 o
   6  -7   2     3662.13     3645.91     49.99 o
   7  -7   2      318.33      250.49     14.01 o
   8  -7   2      161.12      149.15     14.82 o
   9  -7   2        4.26       -6.34      8.56 o
  10  -7   2        0.59       -0.50      9.43 o
  11  -7   2       81.40      133.61     16.35 o
  12  -7   2      218.66      262.74     45.57 o
  13  -7   2        0.22      -14.46     19.69 o
  14  -7   2       37.54       39.37     27.83 o
 -20  -6   2       47.36       29.65     16.89 o
 -19  -6   2        9.08        5.83     14.22 o
 -18  -6   2      255.34      292.75     26.49 o
 -17  -6   2      139.92      159.68     18.84 o
 -16  -6   2      784.20      870.72     36.21 o
 -15  -6   2       15.08       43.56     15.86 o
 -14  -6   2     2533.82     2461.58     59.10 o
 -13  -6   2      400.28      395.93     17.22 o
 -12  -6   2     2454.31     2496.21     44.74 o
 -11  -6   2      387.74      324.64     17.78 o
 -10  -6   2      777.14      723.72     20.87 o
  -9  -6   2       75.30      111.50      9.09 o
  -8  -6   2       12.00        3.83      3.09 o
  -7  -6   2      417.72      422.03     15.54 o
  -6  -6   2    10264.55    11400.74    110.70 o
  -5  -6   2      246.89      227.42      5.61 o
  -4  -6   2      465.89      618.28      9.10 o
  -3  -6   2       44.31       44.75      2.76 o
  -2  -6   2        0.58       16.13      1.94 o
  -1  -6   2        6.31       26.21      3.42 o
   0  -6   2      924.82      758.91     10.06 o
   1  -6   2       60.78       99.45      4.08 o
   2  -6   2        3.91        6.61      2.44 o
   3  -6   2       22.38       34.84      3.20 o
   4  -6   2       46.96       29.74      3.44 o
   5  -6   2        1.64       20.10      4.81 o
   6  -6   2     2955.09     3038.96     41.48 o
   7  -6   2      455.81      409.65     15.98 o
   8  -6   2      675.05      549.13     20.99 o
   9  -6   2       68.98       75.76     11.42 o
  10  -6   2       38.71       38.96     11.89 o
  11  -6   2        1.09       20.61      9.96 o
  12  -6   2      184.07      218.62     41.08 o
  13  -6   2       33.45        6.32     23.09 o
  14  -6   2        1.51        7.78     23.70 o
  15  -6   2        1.62        3.40     24.43 o
 -20  -5   2      275.55      297.37     33.78 o
 -19  -5   2        0.23       16.16     15.43 o
 -18  -5   2      271.24      315.72     30.62 o
 -17  -5   2       16.19       50.68     15.19 o
 -16  -5   2       18.15       20.66     11.30 o
 -15  -5   2      120.44      142.55     15.56 o
 -14  -5   2      651.20      686.71     21.32 o
 -13  -5   2      179.08      177.38     14.25 o
 -12  -5   2       13.76        4.47      6.56 o
 -11  -5   2        3.20       57.51     10.33 o
 -10  -5   2     1260.68     1186.80     54.14 o
  -9  -5   2      210.41      211.10     10.41 o
  -8  -5   2      644.31      873.51     19.23 o
  -7  -5   2        6.56       10.98      3.04 o
  -6  -5   2     2783.33     3125.64     35.12 o
  -5  -5   2        5.37       57.17      3.15 o
  -4  -5   2       67.60       92.83      3.71 o
  -3  -5   2       40.66       35.41      2.74 o
  -2  -5   2      106.27       95.11      3.72 o
  -1  -5   2      284.96      205.30      5.23 o
   0  -5   2        0.08       -1.90      1.90 o
   1  -5   2      236.81      165.70      5.51 o
   2  -5   2      374.96      453.02      7.58 o
   3  -5   2      500.56      466.64     10.47 o
   4  -5   2       11.55       42.98      6.63 o
   5  -5   2       54.32       66.04      5.70 o
   6  -5   2      904.05      915.60     21.02 o
   7  -5   2      228.42      202.68     11.46 o
   8  -5   2       75.41       81.26      9.52 o
   9  -5   2       11.93       25.40     23.70 o
  10  -5   2      790.97      770.50     30.42 o
  11  -5   2      148.36      161.99     14.77 o
  12  -5   2       71.43       88.96     29.29 o
  13  -5   2        9.37       25.52     23.33 o
  14  -5   2        0.09        2.55     21.63 o
  15  -5   2       31.41       35.73     27.71 o
  16  -5   2       20.61       -6.93     23.33 o
 -20  -4   2       21.11        7.90     16.04 o
 -19  -4   2       10.08       11.79     16.16 o
 -18  -4   2      462.56      435.30     38.28 o
 -17  -4   2      239.16      267.72     28.56 o
 -16  -4   2      618.28      588.91     36.82 o
 -15  -4   2       91.13       91.63     15.80 o
 -14  -4   2      548.61      575.70     24.29 o
 -13  -4   2        0.68       24.60      6.67 o
 -12  -4   2      519.49      549.57     21.02 o
 -11  -4   2      704.83      693.61     20.71 o
 -10  -4   2     4010.22     4063.49     52.65 o
  -9  -4   2      121.92      123.72      5.10 o
  -8  -4   2        3.18        3.78      2.49 o
  -7  -4   2      606.33      637.77     16.81 o
  -6  -4   2     5053.70     5546.35     82.23 o
  -5  -4   2     1317.28     1074.96     16.89 o
  -4  -4   2     1452.17     1410.10     16.97 o
  -3  -4   2      238.66      178.58      4.49 o
  -2  -4   2     4172.13     4831.64     49.24 o
  -1  -4   2       81.31      138.79      6.87 o
   0  -4   2     6015.38     6218.63     52.55 o
   1  -4   2       68.62       83.94      3.51 o
   2  -4   2       11.68        1.63      1.91 o
   3  -4   2        5.21       41.07      3.01 o
   4  -4   2     8862.84     9234.60     66.32 o
   5  -4   2       45.66       38.39      5.02 o
   6  -4   2       68.61       56.95      5.89 o
   7  -4   2        2.08        6.38      4.90 o
   8  -4   2     1350.91     1300.53     34.69 o
   9  -4   2      627.79      530.58     22.16 o
  10  -4   2      155.93      174.00     13.59 o
  11  -4   2        2.75      -10.21     10.94 o
  12  -4   2      128.79       95.52     25.88 o
  13  -4   2      162.78      220.32     39.13 o
  14  -4   2       35.08       26.37     24.55 o
  15  -4   2        1.16       67.45     29.04 o
  16  -4   2      105.47      106.21     36.34 o
 -20  -3   2      138.28      117.76     29.53 o
 -19  -3   2      159.18      199.79     32.08 o
 -18  -3   2      337.74      342.46     37.31 o
 -17  -3   2       31.56       80.69     20.90 o
 -16  -3   2       22.31       20.05     13.61 o
 -15  -3   2      504.37      427.52     31.96 o
 -14  -3   2     2672.84     2746.57     90.29 o
 -13  -3   2        0.17       37.38      9.41 o
 -12  -3   2     2004.71     2072.86     47.73 o
 -11  -3   2      147.61      221.53     13.86 o
 -10  -3   2      565.05      608.81     15.00 o
  -9  -3   2      286.89      311.86      8.67 o
  -8  -3   2      675.33      716.50     12.32 o
  -7  -3   2      332.68      321.99      6.79 o
  -6  -3   2     6433.45     6949.77    109.16 o
  -5  -3   2      181.59      212.97     10.09 o
  -4  -3   2     8788.94     9714.72    102.06 o
  -3  -3   2       13.42        8.93      2.18 o
  -2  -3   2    23736.61    24448.08    207.19 o
  -1  -3   2        1.37       34.13      2.13 o
   0  -3   2        2.45        0.00      1.52 o
   1  -3   2      667.67      547.53      7.65 o
   2  -3   2       63.94       65.14      5.22 o
   3  -3   2      121.59      127.05      4.20 o
   4  -3   2    23123.27    26107.59    188.08 o
   5  -3   2      446.79      468.74     11.63 o
   6  -3   2        0.36        6.49      3.87 o
   7  -3   2       94.76       97.82      6.59 o
   8  -3   2     4967.03     4898.56     75.70 o
   9  -3   2      182.61      157.82     13.34 o
  10  -3   2      518.86      562.66     42.65 o
  11  -3   2        0.81       14.10     14.95 o
  12  -3   2       56.33       19.44     16.41 o
  13  -3   2        7.71       56.39     23.09 o
  14  -3   2      647.22      643.47     57.24 o
  15  -3   2       70.42      118.61     32.93 o
  16  -3   2      339.35      369.80     51.40 o
  17  -3   2        9.35       11.06     22.97 o
 -19  -2   2       21.13        7.41     17.62 o
 -18  -2   2        0.23       13.25     17.86 o
 -17  -2   2       15.45       16.04     16.41 o
 -16  -2   2       17.82       24.55     16.65 o
 -15  -2   2       33.84       27.34     14.58 o
 -14  -2   2      601.99      559.38     36.34 o
 -13  -2   2      117.70      121.06     33.30 o
 -12  -2   2     1872.41     1979.97     54.42 o
 -11  -2   2        8.14        8.51      6.25 o
 -10  -2   2     1125.88     1074.32     21.05 o
  -9  -2   2       99.10       86.37      4.90 o
  -8  -2   2     2416.63     2703.59     31.92 o
  -7  -2   2       15.92       63.52      3.77 o
  -6  -2   2      177.10      110.72      8.81 o
  -5  -2   2        9.88       28.18      3.01 o
  -4  -2   2        6.68        4.73      2.57 o
  -3  -2   2       83.48       97.87      3.31 o
  -2  -2   2    23147.50    23016.06    216.00 o
  -1  -2   2        6.67       -0.03      1.62 o
   0  -2   2      430.90      532.51      7.61 o
   1  -2   2      380.59      288.63      5.70 o
   2  -2   2     4785.88     5415.85     48.13 o
   3  -2   2      152.46      124.94      4.59 o
   4  -2   2      431.72      574.43      9.59 o
   5  -2   2      492.18      436.71      8.34 o
   6  -2   2     1406.59     1164.76     20.50 o
   7  -2   2      361.93      386.49     14.30 o
   8  -2   2     3007.48     3135.01     49.50 o
   9  -2   2      121.35      111.95      8.68 o
  10  -2   2        9.55      -14.95     14.95 o
  11  -2   2      357.62      330.18     35.00 o
  12  -2   2       97.20       71.21     21.51 o
  13  -2   2       30.58       64.89     21.02 o
  14  -2   2       97.11       70.48     25.28 o
  15  -2   2       24.94       46.42     24.79 o
  16  -2   2        5.28       10.21     22.24 o
  17  -2   2       13.66        1.34     22.97 o
 -19  -1   2        0.13       -9.24     19.32 o
 -18  -1   2      283.11      257.51     37.19 o
 -17  -1   2      253.31      262.86     35.24 o
 -16  -1   2     1041.27     1007.31     60.03 o
 -15  -1   2        1.73       17.86     15.80 o
 -14  -1   2     2039.81     1990.81     81.18 o
 -13  -1   2      439.63      374.42     30.87 o
 -12  -1   2      505.73      556.58     31.05 o
 -11  -1   2      183.40      225.96     16.77 o
 -10  -1   2      139.16      152.74     10.19 o
  -9  -1   2        2.47        2.63      3.30 o
  -8  -1   2     2344.18     2317.18     28.15 o
  -7  -1   2      388.91      499.42     11.57 o
  -6  -1   2      495.71      576.91     11.47 o
  -5  -1   2      567.43      478.52     10.55 o
  -4  -1   2     1929.24     1767.69     20.58 o
  -3  -1   2        0.11        7.72      1.56 o
  -2  -1   2     3390.32     3559.85     44.43 o
  -1  -1   2       18.44        3.22      1.83 o
   0  -1   2        0.86       -2.17      2.17 o
   1  -1   2       22.53        6.59      2.93 o
   2  -1   2    24908.66    25283.75    372.20 o
   3  -1   2       89.78       92.86      5.02 o
   4  -1   2       58.49       89.32      5.42 o
   5  -1   2      348.12      407.20      7.78 o
   6  -1   2      501.10      548.30      9.90 o
   7  -1   2       79.22      109.84      5.19 o
   8  -1   2     1592.18     1680.71     26.52 o
   9  -1   2      449.27      501.04     18.63 o
  10  -1   2     1803.11     1779.47    156.16 o
  11  -1   2       95.65      146.56     23.45 o
  12  -1   2       96.64      112.90     23.58 o
  13  -1   2      107.08       98.80     23.45 o
  14  -1   2      195.30      166.00     30.50 o
  15  -1   2      171.10      217.89     35.73 o
  16  -1   2       66.88       87.01     28.32 o
  17  -1   2       18.18       -1.46     21.02 o
  18  -1   2       55.52       46.06     27.71 o
 -19   0   2        4.48        0.85     20.17 o
 -18   0   2        5.72       43.02     23.70 o
 -17   0   2        3.96        8.26     18.84 o
 -16   0   2      217.51      185.20     31.84 o
 -15   0   2       25.39       47.64     19.93 o
 -14   0   2     1399.50     1270.66     65.38 o
 -13   0   2      772.24      771.68     46.91 o
 -12   0   2      191.12      153.87     16.26 o
 -11   0   2      168.32      197.67     15.36 o
 -10   0   2      161.75      113.76     11.99 o
  -9   0   2      289.65      273.76     11.04 o
  -8   0   2      502.85      485.59     12.51 o
  -7   0   2      708.74      623.05     13.06 o
  -6   0   2        9.17       31.93      2.88 o
  -5   0   2      286.68      199.98      6.58 o
  -4   0   2     1040.98      953.92     15.37 o
  -3   0   2     1357.78     1044.85     16.10 o
  -2   0   2    22339.45    22666.04    276.04 o
  -1   0   2      580.83      334.04      9.24 o
   1   0   2      135.50       84.73      4.09 o
   2   0   2    23367.30    23050.79    268.67 o
   3   0   2       67.65       42.79      6.34 o
   4   0   2     1273.22     1314.31     18.42 o
   5   0   2      594.84      487.86      8.64 o
   6   0   2     9655.76    10892.58     98.48 o
   7   0   2      556.80      485.68     10.71 o
   8   0   2     1164.78     1147.30     19.37 o
   9   0   2       90.43       70.71      7.15 o
  10   0   2       23.43       12.21      9.00 o
  11   0   2      676.58      647.43     33.94 o
  12   0   2     2893.92     2934.93    106.33 o
  13   0   2        0.30       -4.13     12.88 o
  14   0   2       25.83       37.06     18.23 o
  15   0   2        8.45       -0.12     15.19 o
  16   0   2      417.63      386.81     44.36 o
  17   0   2       16.49       58.09     25.52 o
  18   0   2      238.20      212.06     39.37 o
 -18   1   2       37.38       49.10     27.46 o
 -17   1   2        3.81       38.28     23.82 o
 -16   1   2     1319.21     1326.56     76.32 o
 -15   1   2      120.79      107.06     26.86 o
 -14   1   2     1057.42     1051.79     61.98 o
 -13   1   2      420.16      474.31     39.62 o
 -12   1   2     2052.05     1993.75     57.51 o
 -11   1   2      154.10      149.81     14.66 o
 -10   1   2     8015.83     7565.94    131.42 o
  -9   1   2      362.31      342.85     34.87 o
  -8   1   2      525.12      572.34     14.55 o
  -7   1   2        8.16       29.43      3.79 o
  -6   1   2        1.19       -0.18      2.61 o
  -5   1   2      216.72      324.63      6.40 o
  -4   1   2     5126.60     5283.21     51.51 o
  -3   1   2      110.54      186.06      5.58 o
  -2   1   2      491.17      493.97      9.07 o
  -1   1   2      123.20      219.89      8.13 o
   1   1   2        0.41       -3.54      3.54 o
   2   1   2     3352.68     3538.30     40.97 o
   3   1   2      331.69      312.17      6.95 o
   4   1   2     9040.26     9727.43     93.10 o
   5   1   2       25.89      117.39      9.12 o
   6   1   2     2518.26     2958.32     31.87 o
   7   1   2      319.29      364.72      8.87 o
   8   1   2     3270.73     3347.96     41.04 o
   9   1   2      172.99      163.18      8.18 o
  10   1   2     4233.46     4077.91     69.33 o
  11   1   2      149.58      160.86     17.83 o
  12   1   2        8.67       10.57     12.52 o
  13   1   2      204.95      183.74     25.76 o
  14   1   2      758.07      665.83     46.30 o
  15   1   2      263.75      188.48     29.89 o
  16   1   2     1126.56     1101.74     65.38 o
  17   1   2        2.00        0.97     17.13 o
  18   1   2       11.25       11.67     17.99 o
  19   1   2       68.27       62.22     27.83 o
 -18   2   2      320.93      363.48     51.77 o
 -17   2   2        7.56        6.08     19.20 o
 -16   2   2       17.35       47.27     24.55 o
 -15   2   2        7.27       -7.05     15.19 o
 -14   2   2       80.55       65.62     23.70 o
 -13   2   2        1.85      -10.57     12.64 o
 -12   2   2     1703.77     1586.86     74.98 o
 -11   2   2      109.46       90.52     14.74 o
 -10   2   2      210.04      205.72     16.29 o
  -9   2   2      249.19      219.12     18.87 o
  -8   2   2      141.08      143.83     11.02 o
  -7   2   2       40.57       57.65      4.81 o
  -6   2   2      440.05      432.93      9.85 o
  -5   2   2     2357.91     2175.57     23.36 o
  -4   2   2     1391.09     1264.36     17.34 o
  -3   2   2      835.10      645.15     11.75 o
  -2   2   2        7.30        2.43      2.50 o
  -1   2   2      337.76      203.97      6.30 o
   0   2   2     2744.06     2539.98     38.05 o
   1   2   2     1378.09      982.61     13.73 o
   2   2   2    21636.89    22608.96    241.01 o
   3   2   2      105.45       65.61      5.20 o
   4   2   2        0.14        0.39      2.14 o
   5   2   2      355.64      302.06      6.72 o
   6   2   2     4219.38     4695.49     46.19 o
   7   2   2       98.84      116.18      4.89 o
   8   2   2       26.90        0.75      2.62 o
   9   2   2        1.67       23.90      4.33 o
  10   2   2     1360.17     1415.67     25.10 o
  11   2   2       19.79       11.10      7.77 o
  12   2   2     1168.97     1112.91     38.10 o
  13   2   2      133.22      154.21     22.24 o
  14   2   2       55.81       29.17     15.07 o
  15   2   2       23.39       65.02     20.17 o
  16   2   2      114.87       86.65     24.18 o
  17   2   2       40.47       38.28     20.66 o
  18   2   2      272.33      319.85     40.83 o
  19   2   2       41.52       22.60     21.51 o
 -17   3   2       43.33       68.18     29.41 o
 -16   3   2      113.55      169.53     37.19 o
 -15   3   2      108.04       68.90     25.16 o
 -14   3   2      661.47      634.72     53.11 o
 -13   3   2       28.92       50.19     18.11 o
 -12   3   2       14.43       18.35     15.19 o
 -11   3   2       39.22       20.23     11.33 o
 -10   3   2      199.68      149.54     15.83 o
  -9   3   2      685.99      612.10     25.46 o
  -8   3   2        0.64        6.32      3.40 o
  -7   3   2      648.88      623.26     13.16 o
  -6   3   2      480.68      603.01     14.52 o
  -5   3   2     1336.53     1175.35     18.01 o
  -4   3   2    11021.54    13767.08    119.47 o
  -3   3   2       36.24       31.02      3.05 o
  -2   3   2    15115.35    16717.78    140.44 o
  -1   3   2      362.50      280.35      8.04 o
   0   3   2        0.38       -1.95      1.95 o
   1   3   2       79.69       66.50      3.20 o
   2   3   2      586.13      612.93      9.64 o
   3   3   2      374.11      429.64      8.55 o
   4   3   2     1856.91     1729.29     22.01 o
   5   3   2      347.32      278.29      6.67 o
   6   3   2     6729.30     7386.81     68.60 o
   7   3   2      551.94      670.92     11.42 o
   8   3   2      705.59      978.63     14.65 o
   9   3   2      368.92      393.21     10.77 o
  10   3   2        0.56        6.97      3.53 o
  11   3   2      457.27      400.40     13.38 o
  12   3   2       13.22       19.77      8.77 o
  13   3   2      659.06      664.86     37.55 o
  14   3   2     4195.42     3890.47    124.56 o
  15   3   2       43.89       50.07     17.99 o
  16   3   2      220.60      179.01     27.34 o
  17   3   2       36.55       35.00     18.84 o
  18   3   2      105.99       43.38     21.51 o
  19   3   2       14.59       23.82     21.87 o
 -17   4   2       25.33        5.59     24.18 o
 -16   4   2      161.46      137.81     37.31 o
 -15   4   2       80.17       28.19     25.16 o
 -14   4   2        0.22       -4.37     17.99 o
 -13   4   2        8.50        4.25     17.26 o
 -12   4   2      800.23      898.91     59.79 o
 -11   4   2      597.78      549.64     31.15 o
 -10   4   2       11.32       25.82     11.21 o
  -9   4   2       65.36       71.12      7.88 o
  -8   4   2     2422.42     2372.82     40.32 o
  -7   4   2      320.87      286.08     11.55 o
  -6   4   2      555.10      498.49     12.54 o
  -5   4   2       66.96       54.54      4.67 o
  -4   4   2     5038.24     5251.61     48.56 o
  -3   4   2      443.20      444.99      8.44 o
  -2   4   2     1284.07     1435.89     17.38 o
  -1   4   2      196.14      242.19      6.23 o
   0   4   2     6453.91     6235.54     52.77 o
   1   4   2      662.07      497.31     10.02 o
   2   4   2       31.53       15.52      2.78 o
   3   4   2     1186.42      832.80     12.87 o
   4   4   2      996.33      863.02     12.50 o
   5   4   2      314.50      291.19      6.68 o
   6   4   2      328.87      207.57      8.02 o
   7   4   2        8.23       43.10      4.01 o
   8   4   2       29.02       55.53      4.59 o
   9   4   2        5.31       27.28      4.55 o
  10   4   2      798.07      725.50     13.64 o
  11   4   2        1.36        0.09      4.27 o
  12   4   2      690.83      745.62     21.14 o
  13   4   2        0.88       96.85     15.19 o
  14   4   2      211.63      230.17     23.09 o
  15   4   2      143.27      131.25     20.54 o
  16   4   2       50.17       40.35     18.23 o
  17   4   2       41.25       21.87     16.53 o
  18   4   2      365.76      384.62     39.37 o
  19   4   2        1.39       21.02     18.71 o
  20   4   2       47.22       54.44     23.58 o
 -16   5   2        7.08       10.57     24.79 o
 -15   5   2      138.66      172.56     40.22 o
 -14   5   2      502.01      514.17     56.02 o
 -13   5   2       78.58       83.73     28.19 o
 -12   5   2      106.61      102.69     26.61 o
 -11   5   2        9.78        8.87     15.19 o
 -10   5   2        1.11        0.88      9.75 o
  -9   5   2        2.42       16.57      7.28 o
  -8   5   2       52.75       25.37      6.24 o
  -7   5   2        4.87        0.48      4.43 o
  -6   5   2      846.46      987.03     19.37 o
  -5   5   2      483.98      444.75      9.54 o
  -4   5   2     8326.53     8848.84     79.15 o
  -3   5   2      432.52      449.56      9.35 o
  -2   5   2     3477.91     3454.26     31.94 o
  -1   5   2      354.51      293.80      6.21 o
   0   5   2        3.81       -2.01      2.01 o
   1   5   2      972.08      755.40     10.97 o
   2   5   2    16300.92    17644.37    140.82 o
   3   5   2       19.71       86.11      8.06 o
   4   5   2     5082.46     5262.53     50.20 o
   5   5   2        0.10       14.49      2.73 o
   6   5   2      534.39      591.95     16.65 o
   7   5   2      537.27      532.25     16.80 o
   8   5   2      446.19      463.33     11.77 o
   9   5   2       40.02       36.53      4.33 o
  10   5   2     1563.10     1610.52     23.06 o
  11   5   2        7.16       33.59      5.44 o
  12   5   2     1663.16     1666.65     29.65 o
  13   5   2      104.42      165.26     12.38 o
  14   5   2      220.87      237.22     18.62 o
  15   5   2      112.50       95.76     16.41 o
  16   5   2      251.16      271.85     27.46 o
  17   5   2       47.33       50.43     17.38 o
  18   5   2       24.08       32.20     17.26 o
  19   5   2        1.62       29.65     18.23 o
  20   5   2       10.64       -0.24     17.26 o
 -15   6   2       42.04       22.97     26.13 o
 -14   6   2      251.44      270.76     47.03 o
 -13   6   2       62.46      103.66     33.66 o
 -12   6   2      146.76      151.30     34.51 o
 -11   6   2       56.33       12.88     18.35 o
 -10   6   2      350.76      353.18     17.92 o
  -9   6   2       83.16       69.05     10.58 o
  -8   6   2      504.90      623.78     18.00 o
  -7   6   2      489.26      446.36     15.69 o
  -6   6   2     1960.25     1939.44     32.60 o
  -5   6   2      176.44      185.16      8.89 o
  -4   6   2     6355.88     6589.43     65.02 o
  -3   6   2       52.12       69.41      4.35 o
  -2   6   2     4534.13     5547.15     49.05 o
  -1   6   2       71.31       70.43      3.77 o
   0   6   2      496.69      559.39      8.49 o
   1   6   2        6.81       37.79      2.90 o
   2   6   2     1338.15     1509.20     15.78 o
   3   6   2      129.55      126.50      4.95 o
   4   6   2     1405.30     1322.87     16.64 o
   5   6   2     1503.08     1298.36     18.22 o
   6   6   2       22.37       65.84      3.76 o
   7   6   2      904.05      843.53     20.87 o
   8   6   2     2167.63     2453.10     48.54 o
   9   6   2      450.87      444.68     10.98 o
  10   6   2     3930.99     4005.94     46.78 o
  11   6   2      570.42      470.34     11.28 o
  12   6   2     2184.59     2300.15     44.65 o
  13   6   2      466.79      466.70     20.59 o
  14   6   2       15.28       17.18      8.85 o
  15   6   2      107.46      115.44     14.16 o
  16   6   2     2273.77     2285.63     80.69 o
  17   6   2       86.63      124.93     20.42 o
  18   6   2       31.38       24.91     14.83 o
  19   6   2       99.67       65.74     20.42 o
  20   6   2      115.36      109.74     25.52 o
 -15   7   2        9.06        9.60     26.01 o
 -14   7   2        1.74       40.59     28.44 o
 -13   7   2      254.15      180.58     41.68 o
 -12   7   2       55.73       40.95     25.40 o
 -11   7   2        8.56        5.79      7.65 o
 -10   7   2       22.59       33.60     25.82 o
  -9   7   2       24.45       32.17     10.66 o
  -8   7   2      172.11      119.25     10.81 o
  -7   7   2       57.57       46.61      7.43 o
  -6   7   2        9.48       12.34      6.01 o
  -5   7   2       11.28       16.32      4.26 o
  -4   7   2     1424.55     1544.65     22.63 o
  -3   7   2        2.06        5.56      2.79 o
  -2   7   2     5245.96     5139.61     48.91 o
  -1   7   2        1.50        1.60      2.58 o
   0   7   2        0.00        2.14      2.19 o
   1   7   2      108.14      104.78      4.42 o
   2   7   2     3694.73     3642.18     29.42 o
   3   7   2      335.72      291.94      6.72 o
   4   7   2    12109.78    14556.00    113.35 o
   5   7   2      618.60      731.86     11.17 o
   6   7   2        0.29        2.90      2.29 o
   7   7   2        0.76       42.01      6.16 o
   8   7   2     2786.11     2690.55     40.99 o
   9   7   2       80.46       85.85      7.17 o
  10   7   2      685.00      703.49     12.90 o
  11   7   2      395.94      411.04     11.47 o
  12   7   2       32.97       42.59      5.24 o
  13   7   2       39.56      100.11     18.20 o
  14   7   2      169.37      155.33     21.26 o
  15   7   2      244.03      209.28     22.12 o
  16   7   2      151.60      182.34     17.60 o
  17   7   2       18.40       29.77     13.49 o
  18   7   2        8.52        5.95     14.22 o
  19   7   2        1.07       -6.08     13.98 o
  20   7   2        8.55       -6.93     14.46 o
  21   7   2        5.97       30.02     19.44 o
 -14   8   2        0.59        3.28     25.16 o
 -13   8   2        1.81       14.46     23.82 o
 -12   8   2      237.74      310.01     48.61 o
 -11   8   2       12.51        3.16     11.36 o
 -10   8   2       37.07       55.04     15.93 o
  -9   8   2       37.42       41.75     12.75 o
  -8   8   2     2345.86     2211.80     65.09 o
  -7   8   2        8.17       18.17      7.15 o
  -6   8   2     5169.53     5325.44     71.53 o
  -5   8   2        6.34        2.89      4.66 o
  -4   8   2     2418.80     2530.01     32.80 o
  -3   8   2       41.35       29.52      5.01 o
  -2   8   2       41.14       73.21      4.97 o
  -1   8   2        4.77        9.68      3.06 o
   0   8   2     3049.15     2961.86     29.49 o
   1   8   2       19.38        9.18      2.44 o
   2   8   2     4550.26     5511.26     42.55 o
   3   8   2      255.21      242.80      6.59 o
   4   8   2     5453.71     5575.27     48.62 o
   5   8   2      413.75      451.88      9.33 o
   6   8   2      602.12      535.78     10.18 o
   7   8   2      188.87      160.21      5.45 o
   8   8   2      486.11      460.61     12.82 o
   9   8   2        0.01       -0.01      4.54 o
  10   8   2     1345.81     1264.47     29.56 o
  11   8   2      843.55      779.95     15.84 o
  12   8   2      687.32      710.63     15.26 o
  13   8   2       69.41       71.77      6.49 o
  14   8   2     2696.39     2603.28    100.36 o
  15   8   2      298.87      335.55     28.53 o
  16   8   2       22.15       21.54      9.34 o
  17   8   2      373.16      417.07     24.56 o
  18   8   2       16.18       -1.58     11.30 o
  19   8   2      152.98      209.26     25.40 o
  20   8   2       81.90       78.02     20.54 o
  21   8   2        7.40       22.73     17.86 o
 -13   9   2       82.65       70.00     35.73 o
 -12   9   2      159.24      113.14     34.76 o
 -11   9   2        0.14       20.15     10.52 o
 -10   9   2      143.28      142.12     17.74 o
  -9   9   2        2.49       12.14      9.34 o
  -8   9   2      142.06      155.67     14.24 o
  -7   9   2       30.30       16.17     14.12 o
  -6   9   2       30.98       62.42      9.24 o
  -5   9   2      237.32      225.38     10.15 o
  -4   9   2     1364.11     1399.35     23.23 o
  -3   9   2      631.34      554.15     13.94 o
  -2   9   2      144.99      165.67      7.60 o
  -1   9   2      231.22      210.18      7.08 o
   0   9   2        0.63       -0.17      2.71 o
   1   9   2       39.22       20.39      3.07 o
   2   9   2     5397.81     5365.08     45.13 o
   3   9   2      104.58      108.76      5.80 o
   4   9   2     8924.58     9466.38     78.34 o
   5   9   2       19.21       17.14      3.40 o
   6   9   2      503.88      597.44     11.52 o
   7   9   2      173.65      130.94      5.69 o
   8   9   2      551.29      543.51      9.89 o
   9   9   2      183.50      185.68      7.97 o
  10   9   2       84.11       80.03      6.52 o
  11   9   2        7.62       -0.30      5.06 o
  12   9   2     2431.77     2496.59     34.97 o
  13   9   2      231.86      191.61     10.85 o
  14   9   2      735.34      781.79     21.08 o
  15   9   2      352.48      304.34     22.71 o
  16   9   2      194.47      199.77     20.79 o
  17   9   2       23.59       13.08     18.59 o
  18   9   2      199.22      200.36     38.89 o
  19   9   2        2.53       -8.15     10.81 o
  20   9   2        9.16       10.45     13.98 o
  21   9   2        0.25       50.07     18.59 o
 -12  10   2      500.08      540.49     41.78 o
 -11  10   2     1002.48     1028.74     67.26 o
 -10  10   2       34.75       37.78     13.22 o
  -9  10   2       56.65       29.12     12.46 o
  -8  10   2        2.89       16.61     11.68 o
  -7  10   2      354.70      299.02     22.00 o
  -6  10   2      458.12      493.03     20.45 o
  -5  10   2      405.54      366.13     13.59 o
  -4  10   2      139.21      193.29     10.08 o
  -3  10   2       99.23       70.98      6.71 o
  -2  10   2      329.00      253.43     10.37 o
  -1  10   2       52.06       42.22      4.82 o
   0  10   2     8710.19     8449.22     66.10 o
   1  10   2      148.58      131.23      6.09 o
   2  10   2      157.94      185.16      7.41 o
   3  10   2       18.55       16.02      3.12 o
   4  10   2     6871.39     7222.63     61.75 o
   5  10   2       85.09      118.50      6.00 o
   6  10   2      483.29      472.93     10.46 o
   7  10   2      168.97      220.75      7.60 o
   8  10   2      182.43      176.91      6.69 o
   9  10   2        0.08       33.95      5.86 o
  10  10   2      309.79      213.99     10.33 o
  11  10   2      607.93      566.09     19.47 o
  12  10   2     2008.50     2107.71     44.81 o
  13  10   2      429.26      371.27     21.97 o
  14  10   2      440.44      406.19     16.12 o
  15  10   2      156.07      155.63     19.49 o
  16  10   2      968.41     1074.07     53.01 o
  17  10   2        0.01        6.46      7.95 o
  18  10   2      256.25      237.64     19.03 o
  19  10   2        2.69       30.85     12.25 o
  20  10   2       27.32       28.18     13.43 o
  21  10   2       13.49       37.06     16.16 o
 -11  11   2       82.07       82.63     17.46 o
 -10  11   2       20.83       14.61     12.62 o
  -9  11   2      104.03      113.72     17.08 o
  -8  11   2      252.50      272.87     34.73 o
  -7  11   2       14.87       15.39     11.58 o
  -6  11   2        0.30       -2.76      8.33 o
  -5  11   2      223.05      206.01     12.06 o
  -4  11   2       60.12       51.57     10.89 o
  -3  11   2        0.26       15.74      6.24 o
  -2  11   2     6084.61     6151.69     66.65 o
  -1  11   2        0.81        6.48      4.60 o
   0  11   2       30.97       36.87      5.79 o
   1  11   2       97.25       70.48      5.27 o
   2  11   2      264.76      271.89      8.03 o
   3  11   2       15.26        7.92      3.10 o
   4  11   2     1382.26     1525.53     20.08 o
   5  11   2      182.75      191.81      7.53 o
   6  11   2      848.99      992.71     17.63 o
   7  11   2       39.30       69.72      5.99 o
   8  11   2        0.25        4.82      3.71 o
   9  11   2       31.94       47.25      4.46 o
  10  11   2     8645.74     8314.20    102.08 o
  11  11   2        1.09       32.60      6.06 o
  12  11   2      553.10      570.22     17.80 o
  13  11   2        1.10       17.32      5.36 o
  14  11   2     2674.75     2872.74     57.61 o
  15  11   2        0.04       -5.06     11.03 o
  16  11   2        6.57       13.62     13.55 o
  17  11   2       95.44       69.51     22.29 o
  18  11   2       72.74       59.71     20.42 o
  19  11   2      163.57      124.86     15.80 o
  20  11   2      132.40      128.83     25.88 o
  21  11   2       45.63       28.68     15.07 o
 -11  12   2      202.86      159.40     18.76 o
 -10  12   2      124.47      102.17     18.04 o
  -9  12   2        6.97       30.39     13.76 o
  -8  12   2      274.00      252.42     25.27 o
  -7  12   2       40.90       52.33     12.20 o
  -6  12   2      390.87      363.78     27.00 o
  -5  12   2       60.42       78.60     13.93 o
  -4  12   2      552.21      554.87     20.56 o
  -3  12   2      136.21      171.78     11.44 o
  -2  12   2      252.84      255.28     11.87 o
  -1  12   2       91.37       82.23      7.54 o
   0  12   2      448.34      391.44     11.37 o
   1  12   2        9.43       11.14      3.98 o
   2  12   2      175.42      153.97      7.11 o
   3  12   2      245.74      318.70      8.93 o
   4  12   2     2552.51     2810.59     33.73 o
   5  12   2       12.38       16.10      4.60 o
   6  12   2     1989.50     2023.87     28.74 o
   7  12   2       33.89       11.49      4.90 o
   8  12   2     2625.25     2586.70     39.80 o
   9  12   2       48.65      123.04      7.01 o
  10  12   2      343.29      318.27     13.91 o
  11  12   2      247.18      229.67     11.81 o
  12  12   2      367.40      298.79     15.03 o
  13  12   2       83.71       94.43      8.56 o
  14  12   2      449.20      435.89     16.76 o
  15  12   2       18.94       68.32      8.84 o
  16  12   2      733.77      675.10     21.83 o
  17  12   2      281.56      277.66     27.06 o
  18  12   2      119.95      139.17     12.98 o
  19  12   2       15.45       75.83     37.19 o
  20  12   2      236.17      283.07     21.89 o
  21  12   2       86.78      104.69     27.83 o
 -10  13   2      507.57      590.48     38.64 o
  -9  13   2      150.06      153.65     20.46 o
  -8  13   2      126.97      117.00     18.97 o
  -7  13   2      193.78      229.62     19.12 o
  -6  13   2       26.69       20.05     12.58 o
  -5  13   2      132.70      124.05     11.87 o
  -4  13   2      746.61      672.64     22.26 o
  -3  13   2        0.56       -7.01      7.01 o
  -2  13   2      141.50      131.62     18.27 o
  -1  13   2       91.09      103.86     12.13 o
   0  13   2       10.64       20.73      6.15 o
   1  13   2        9.08       21.80      5.27 o
   2  13   2     6292.97     6400.40     66.30 o
   3  13   2       48.16       43.87      6.75 o
   4  13   2     1226.25     1258.01     22.40 o
   5  13   2        9.51       17.36      5.34 o
   6  13   2        8.59        3.67      5.67 o
   7  13   2       47.78      107.38      8.88 o
   8  13   2       69.64       61.45      7.73 o
   9  13   2        0.67        5.56      5.07 o
  10  13   2      246.71      211.93      9.08 o
  11  13   2        0.00       16.81      7.02 o
  12  13   2     2155.66     2084.61     41.62 o
  13  13   2      630.09      739.07     46.87 o
  14  13   2     2203.75     2074.56     50.45 o
  15  13   2      115.57       98.81     11.09 o
  16  13   2       74.81       62.53      9.53 o
  17  13   2       63.19       85.08     10.67 o
  18  13   2      339.77      343.71     19.12 o
  19  13   2       21.29       21.02     24.79 o
  20  13   2      264.90      243.82     19.82 o
  21  13   2        3.94       -6.18     21.87 o
  -9  14   2       31.33       49.48     17.08 o
  -8  14   2      102.23      137.80     21.68 o
  -7  14   2        8.68       33.57     15.07 o
  -6  14   2       93.68      136.54     17.98 o
  -5  14   2        0.27       14.08      8.66 o
  -4  14   2       74.83       81.18     11.37 o
  -3  14   2        0.00       -5.63      7.88 o
  -2  14   2      272.34      263.37     15.74 o
  -1  14   2       19.22       28.49      8.78 o
   0  14   2      674.78      657.50     20.49 o
   1  14   2      177.78      137.41      9.45 o
   2  14   2      159.08      185.27      9.44 o
   3  14   2      121.10      112.16     12.46 o
   4  14   2      151.96      191.73     11.03 o
   5  14   2      203.80      160.71     10.00 o
   6  14   2     5697.58     5987.49     75.05 o
   7  14   2        5.63        2.65      5.95 o
   8  14   2      492.05      672.13     20.25 o
   9  14   2       66.82       51.34      7.77 o
  10  14   2        8.02       21.51      6.29 o
  11  14   2        9.89       11.61      7.62 o
  12  14   2     1669.77     1557.79     35.98 o
  13  14   2      185.60      187.45     16.00 o
  14  14   2     1189.25     1146.47     33.66 o
  15  14   2        5.06        6.41      7.78 o
  16  14   2        9.94       23.03      8.83 o
  17  14   2      411.17      425.79     20.32 o
  18  14   2      889.11      849.38     28.38 o
  19  14   2       51.69       29.82      9.88 o
  20  14   2       46.19       45.71     12.90 o
  21  14   2       13.10       29.05     12.67 o
  -7  15   2        2.37       23.76     14.15 o
  -6  15   2       91.81       90.51     16.00 o
  -5  15   2      170.29      183.01     19.43 o
  -4  15   2      881.82      908.67     28.68 o
  -3  15   2      134.17      169.28     14.58 o
  -2  15   2        2.54        4.36      8.56 o
  -1  15   2        4.37       11.82      8.55 o
   0  15   2        0.60       20.64      7.93 o
   1  15   2      119.65      103.19     11.15 o
   2  15   2      164.45      123.92     16.14 o
   3  15   2       37.04       39.91      8.06 o
   4  15   2       39.67       56.97      8.03 o
   5  15   2      164.87      208.65     11.71 o
   6  15   2       32.34       49.72      8.47 o
   7  15   2       34.96       20.63      6.88 o
   8  15   2      160.75      149.67     11.88 o
   9  15   2       87.89       89.79      9.65 o
  10  15   2        0.68        6.17      5.84 o
  11  15   2        2.32       74.84      8.00 o
  12  15   2       18.76       27.40      9.16 o
  13  15   2       14.22        7.33      8.72 o
  14  15   2     1241.18     1161.99     34.56 o
  15  15   2      171.81      171.95     26.77 o
  16  15   2     1359.25     1341.04     37.63 o
  17  15   2        2.61        6.22      8.66 o
  18  15   2      308.76      266.26     21.63 o
  19  15   2       49.05       62.27     12.64 o
  20  15   2      234.49      298.71     20.49 o
  -6  16   2       19.07      -12.30     12.30 o
  -5  16   2       16.25       12.68     12.58 o
  -4  16   2      207.84      239.52     24.26 o
  -3  16   2       29.36       46.45     11.60 o
  -2  16   2       50.88       39.27     11.04 o
  -1  16   2       23.99       30.79      9.77 o
   0  16   2      112.59       91.38     13.34 o
   1  16   2       25.71       11.68      9.35 o
   2  16   2      293.44      253.21     23.35 o
   3  16   2        0.26        0.76      7.55 o
   4  16   2      708.28      740.30     23.09 o
   5  16   2       84.10      100.43     11.30 o
   6  16   2      481.03      496.22     22.05 o
   7  16   2       29.68       38.31     10.21 o
   8  16   2     2392.85     2366.52     48.74 o
   9  16   2       34.12       33.63     12.73 o
  10  16   2      381.85      352.75     26.25 o
  11  16   2       50.24       46.14     11.07 o
  12  16   2      845.17      806.73     32.06 o
  13  16   2       11.77        7.00     10.57 o
  14  16   2      125.63      137.55     17.10 o
  15  16   2       31.37       43.09     11.34 o
  16  16   2      321.02      322.68     20.59 o
  17  16   2       28.38       58.73     12.08 o
  18  16   2        0.70        6.74      9.31 o
  19  16   2      149.59      147.01     18.84 o
  20  16   2        0.00       14.40     11.60 o
  -5  17   2        0.20        2.34     12.69 o
  -4  17   2      434.31      459.16     26.82 o
  -3  17   2      129.97      121.39     14.56 o
  -2  17   2       56.31       62.90     12.46 o
  -1  17   2      113.65      100.99     13.51 o
   0  17   2        0.39        5.85      9.44 o
   1  17   2       80.65       79.83     12.05 o
   2  17   2        0.96        1.62     12.59 o
   3  17   2       12.03        7.95      9.71 o
   4  17   2      663.45      643.32     22.87 o
   5  17   2        1.07       20.74      8.74 o
   6  17   2        7.30        5.28      9.75 o
   7  17   2      162.49      165.96     17.38 o
   8  17   2      123.71      134.82     17.26 o
   9  17   2        3.45        2.74     10.37 o
  10  17   2       28.66       16.69     10.07 o
  11  17   2       33.39       37.55     11.19 o
  12  17   2      189.57      167.04     21.47 o
  13  17   2       28.55       30.24     11.91 o
  14  17   2      928.39      928.44     33.38 o
  15  17   2        0.47       -8.64     10.13 o
  16  17   2     1534.36     1666.95     48.46 o
  17  17   2        3.28       -5.02      9.59 o
  18  17   2      384.25      364.52     22.73 o
  19  17   2      137.63      151.88     18.86 o
  20  17   2       76.04       90.84     15.80 o
  -4  18   2       90.80      123.11     18.38 o
  -3  18   2        4.20        5.24     11.27 o
  -2  18   2      170.82      171.73     16.25 o
  -1  18   2       14.80       38.65     14.55 o
   0  18   2        1.19       21.15     11.14 o
   1  18   2        0.19      -10.36     11.92 o
   2  18   2       85.58       91.31     18.09 o
   3  18   2      210.84      205.26     22.66 o
   4  18   2      122.71      125.05     16.62 o
   5  18   2       50.85       51.80     12.61 o
   6  18   2      349.58      354.62     22.73 o
   7  18   2       24.98       25.80     11.41 o
   8  18   2        1.72       -8.79      8.79 o
   9  18   2        9.51       14.33     11.20 o
  10  18   2       22.57       20.34     17.39 o
  11  18   2        4.97        3.14      9.47 o
  12  18   2      331.44      339.72     25.77 o
  13  18   2        0.13       10.51     11.53 o
  14  18   2        2.92       -1.44     10.05 o
  15  18   2        3.69       -5.98     12.24 o
  16  18   2        9.16       22.13     12.30 o
  17  18   2      272.23      266.16     25.19 o
  18  18   2        1.22        6.01     11.84 o
  19  18   2       65.49       71.86     15.93 o
  -2  19   2       50.88       48.47     12.55 o
  -1  19   2       62.95       41.18     14.91 o
   0  19   2        1.63       -2.18     14.42 o
   1  19   2       87.19      100.05     42.49 o
   2  19   2       84.35       81.48     18.99 o
   3  19   2       46.25       50.48     16.87 o
   4  19   2      810.00      930.98     48.81 o
   5  19   2       28.51        0.58     11.21 o
   6  19   2       35.06       14.77     11.52 o
   7  19   2        1.31       27.60     14.19 o
   8  19   2      277.98      262.42     27.46 o
   9  19   2        0.00       -9.30     11.54 o
  10  19   2       73.54       74.25     17.14 o
  11  19   2       12.41       11.44     11.95 o
  12  19   2       48.58       47.63     17.96 o
  13  19   2       85.53       80.20     15.89 o
  14  19   2      798.96      792.02     47.10 o
  15  19   2       14.89       30.45     12.56 o
  16  19   2       78.27       85.97     15.89 o
  17  19   2      262.97      204.64     20.39 o
  18  19   2      102.76       88.79     15.88 o
   0  20   2       35.03        0.92     15.52 o
   1  20   2       20.79        3.41     14.34 o
   2  20   2      247.61      210.15     25.22 o
   3  20   2        0.12       23.80     16.38 o
   4  20   2      154.07      180.78     27.77 o
   5  20   2        6.01       25.65     15.69 o
   6  20   2       57.56       57.46     14.87 o
   7  20   2        4.44        9.22     18.24 o
   8  20   2      278.60      321.31     44.47 o
   9  20   2       62.89       69.65     17.73 o
  10  20   2       56.54       82.38     18.79 o
  11  20   2       52.20       43.25     14.59 o
  12  20   2      259.46      280.38     24.07 o
  13  20   2       51.51       87.83     16.72 o
  14  20   2      328.78      375.34     29.42 o
  15  20   2        1.01       23.86     12.02 o
  16  20   2      220.60      206.75     22.21 o
  17  20   2        5.41        8.44     12.03 o
  18  20   2      466.73      549.45     34.18 o
   2  21   2       46.18       51.09     18.10 o
   3  21   2       31.97       33.63     20.47 o
   4  21   2      364.67      326.71     64.65 o
   5  21   2        1.74       -9.77     19.58 o
   6  21   2       56.74       41.17     15.52 o
   7  21   2       40.33       36.16     18.26 o
   8  21   2      115.46      155.01     24.31 o
   9  21   2       67.53       41.21     16.20 o
  10  21   2        2.75       -5.07     12.63 o
  11  21   2       91.24      192.10     21.99 o
  12  21   2      205.37      207.79     22.71 o
  13  21   2      109.73       97.58     18.51 o
  14  21   2        5.24        8.26     12.88 o
  15  21   2       62.44       82.27     17.40 o
  16  21   2       13.69        9.42     14.06 o
   4  22   2       28.00       64.50     27.65 o
   5  22   2        0.39        9.62     21.05 o
   6  22   2       22.56       -0.38     19.99 o
   7  22   2        4.33       15.16     12.36 o
   8  22   2       92.30       85.05     22.10 o
   9  22   2       15.40        0.16     24.57 o
  10  22   2      125.20       70.40     20.99 o
  11  22   2        9.41       38.36     17.95 o
  12  22   2      570.47      628.30     35.94 o
  13  22   2       61.12       57.64     16.99 o
  14  22   2        2.36       -0.68     14.66 o
  15  22   2        2.14       -6.56     13.61 o
  10  23   2      421.21      443.85     37.45 o
  11  23   2       61.97       93.21     44.23 o
 -12 -22   3      174.79      142.45     20.86 o
 -11 -22   3        8.73        0.50     13.18 o
 -10 -22   3      595.64      694.48     33.28 o
  -9 -22   3        5.47       24.81     16.62 o
  -8 -22   3      266.73      245.90     27.02 o
 -15 -21   3        0.55        3.64     13.52 o
 -14 -21   3      126.63       87.51     20.45 o
 -13 -21   3        3.05       31.75     13.95 o
 -12 -21   3       36.15       40.84     13.29 o
 -11 -21   3      100.51      122.98     21.33 o
 -10 -21   3      549.87      586.38     29.73 o
  -9 -21   3       71.27       47.33     14.40 o
  -8 -21   3      159.89      202.25     20.68 o
  -7 -21   3        0.03       -9.57     13.46 o
  -6 -21   3       20.27       14.61     29.12 o
  -5 -21   3        6.77       13.86     20.35 o
  -4 -21   3      121.31      190.27     42.23 o
 -17 -20   3        3.96       36.17     17.88 o
 -16 -20   3        0.06        5.00     13.80 o
 -15 -20   3        0.95      -11.19     11.19 o
 -14 -20   3        0.88        0.55     11.16 o
 -13 -20   3       78.54       65.21     15.50 o
 -12 -20   3       23.78       17.48     12.43 o
 -11 -20   3        7.72        6.50     12.81 o
 -10 -20   3     1365.54     1443.45     61.90 o
  -9 -20   3      294.75      334.67     23.08 o
  -8 -20   3      409.55      429.92     25.57 o
  -7 -20   3       21.29       31.49     12.67 o
  -6 -20   3        3.89        8.68     15.23 o
  -5 -20   3       42.55       -2.25     20.77 o
  -4 -20   3      249.41      268.59     33.53 o
  -3 -20   3       38.30       69.14     23.07 o
  -2 -20   3      318.60      287.08     42.05 o
 -18 -19   3      266.89      292.02     33.54 o
 -17 -19   3       37.66       21.43     15.58 o
 -16 -19   3       22.94       12.28     12.71 o
 -15 -19   3       55.33       43.64     15.66 o
 -14 -19   3        1.47        6.50     10.85 o
 -13 -19   3        0.06        0.76     10.76 o
 -12 -19   3     1219.59     1206.87     41.82 o
 -11 -19   3        4.69        4.97     11.00 o
 -10 -19   3        0.63       -5.75     10.99 o
  -9 -19   3        1.34        6.21     10.03 o
  -8 -19   3        1.15       -2.23      9.98 o
  -7 -19   3       17.86       21.89     11.40 o
  -6 -19   3        1.53        7.20      9.87 o
  -5 -19   3        0.18       -3.28     10.66 o
  -4 -19   3      281.24      244.81     31.83 o
  -3 -19   3        1.67      -15.82     15.82 o
  -2 -19   3       37.73       39.99     27.89 o
  -1 -19   3        2.97       22.41     19.50 o
   0 -19   3      269.06      243.43     70.97 o
 -19 -18   3       21.90       19.44     15.68 o
 -18 -18   3       81.87       78.22     11.85 o
 -17 -18   3       17.56       26.73     11.87 o
 -16 -18   3        9.70       14.96     10.05 o
 -15 -18   3       36.87       61.98     14.08 o
 -14 -18   3       86.95       88.91     15.29 o
 -13 -18   3        0.07        6.92     10.46 o
 -12 -18   3       57.37       32.29     12.18 o
 -11 -18   3       14.23       48.08     13.06 o
 -10 -18   3       29.69       36.40     12.93 o
  -9 -18   3        2.27       37.90     12.41 o
  -8 -18   3      252.43      238.25     22.08 o
  -7 -18   3        3.42        2.81      9.83 o
  -6 -18   3        9.25       23.22     11.33 o
  -5 -18   3        8.15        8.66      9.34 o
  -4 -18   3        3.00       17.12     10.64 o
  -3 -18   3       72.15       88.19     22.75 o
  -2 -18   3      270.46      316.06     44.05 o
  -1 -18   3        1.25       15.81     33.78 o
   0 -18   3        1.17       -0.35     17.80 o
   1 -18   3       69.30       37.52     19.77 o
   2 -18   3      235.82      247.89     19.88 o
 -19 -17   3        1.88        7.93     12.21 o
 -18 -17   3        6.86        9.49      7.56 o
 -17 -17   3       13.18        6.52     11.02 o
 -16 -17   3       33.38       19.34     10.65 o
 -15 -17   3       22.98       23.27     10.49 o
 -14 -17   3       46.64       26.97     11.26 o
 -13 -17   3       13.76       34.04     14.11 o
 -12 -17   3       46.70       58.66     16.35 o
 -11 -17   3       80.46       96.38     14.69 o
 -10 -17   3      189.28      208.77     19.31 o
  -9 -17   3       10.46        4.84      9.68 o
  -8 -17   3      170.77      161.30     17.78 o
  -7 -17   3        7.86       -2.35      7.91 o
  -6 -17   3       19.21       18.83     10.12 o
  -5 -17   3       10.38       29.86      9.64 o
  -4 -17   3      318.78      371.31     20.95 o
  -3 -17   3       13.64       12.67     11.04 o
  -2 -17   3       78.23       34.01     20.11 o
  -1 -17   3        0.34       18.10     16.91 o
   0 -17   3      459.82      473.05     89.87 o
   1 -17   3       26.95       12.44     12.21 o
   2 -17   3      109.68      117.59     15.63 o
   3 -17   3       74.40       87.83     14.82 o
   4 -17   3      174.78      193.91     17.95 o
 -20 -16   3      190.25      238.29     29.59 o
 -19 -16   3       12.04       22.27     10.68 o
 -18 -16   3        1.65        5.21     10.39 o
 -17 -16   3        1.18        6.94      7.39 o
 -16 -16   3      153.04      124.39     21.08 o
 -15 -16   3       60.61       60.62     12.47 o
 -14 -16   3      723.66      716.27     29.49 o
 -13 -16   3       69.43       61.57     11.97 o
 -12 -16   3        8.14        2.24      9.00 o
 -11 -16   3       26.03       28.08     10.66 o
 -10 -16   3      931.65      948.12     41.01 o
  -9 -16   3        0.53        1.39      9.21 o
  -8 -16   3     1718.79     1792.87     46.79 o
  -7 -16   3       11.40       22.37     10.02 o
  -6 -16   3        0.23        3.78      8.42 o
  -5 -16   3       37.71       29.01      9.14 o
  -4 -16   3      315.86      360.47     18.01 o
  -3 -16   3        2.49       15.28      9.57 o
  -2 -16   3     1399.56     1487.34    101.17 o
  -1 -16   3        6.24       -8.05     21.39 o
   0 -16   3        4.64        3.11     10.78 o
   1 -16   3       21.12       25.24     10.60 o
   2 -16   3      270.95      307.23     20.77 o
   3 -16   3        1.67       10.33     10.48 o
   4 -16   3      230.45      255.81     19.08 o
   5 -16   3        0.81      -14.04     14.04 o
 -20 -15   3       30.92       -0.73     28.56 o
 -19 -15   3        2.58        3.19      9.21 o
 -18 -15   3        1.70       11.19     14.41 o
 -17 -15   3       29.07       15.48      9.32 o
 -16 -15   3      395.35      385.16     20.61 o
 -15 -15   3       76.88       92.96     13.01 o
 -14 -15   3        3.66        6.92      8.26 o
 -13 -15   3       17.14       35.21     11.21 o
 -12 -15   3      102.08      107.94     13.64 o
 -11 -15   3        1.04       -7.42      7.42 o
 -10 -15   3     1533.91     1533.42     40.92 o
  -9 -15   3       30.49       17.17      8.23 o
  -8 -15   3      252.84      335.09     20.40 o
  -7 -15   3       13.60       28.24     13.07 o
  -6 -15   3      929.42      855.44     30.21 o
  -5 -15   3       41.69       54.43      9.17 o
  -4 -15   3      266.15      269.81     19.76 o
  -3 -15   3        0.05       14.05      8.01 o
  -2 -15   3       22.02        3.82      8.37 o
  -1 -15   3       32.29       47.76     11.06 o
   0 -15   3       67.23       78.39     22.84 o
   1 -15   3        2.04       -2.34      8.43 o
   2 -15   3       93.07       95.16     13.04 o
   3 -15   3       50.47       65.92     12.22 o
   4 -15   3      350.77      363.31     34.93 o
   5 -15   3        3.19       -1.06     10.24 o
   6 -15   3        2.97       12.23     14.22 o
 -19 -14   3       33.80       82.86     45.94 o
 -18 -14   3      106.71      103.78     12.46 o
 -17 -14   3        0.42        2.65      7.46 o
 -16 -14   3      464.74      447.32     19.96 o
 -15 -14   3       10.34       23.71      8.43 o
 -14 -14   3        2.15        3.12      7.61 o
 -13 -14   3       76.71       68.97     15.21 o
 -12 -14   3      609.52      677.27     25.58 o
 -11 -14   3        3.03        1.49      7.34 o
 -10 -14   3      720.03      864.61     23.49 o
  -9 -14   3      178.19      182.83     12.81 o
  -8 -14   3     2096.19     1910.62     43.79 o
  -7 -14   3      439.95      368.04     18.72 o
  -6 -14   3      897.69      863.94     23.70 o
  -5 -14   3       43.39       89.14      9.52 o
  -4 -14   3        0.58        8.57      5.74 o
  -3 -14   3       91.87       88.48      9.43 o
  -2 -14   3       10.94        8.33      6.81 o
  -1 -14   3       31.81       15.48      6.03 o
   0 -14   3        4.55       14.16      7.80 o
   1 -14   3       28.28       29.62      9.65 o
   2 -14   3     1384.35     1425.00     34.15 o
   3 -14   3        3.39       10.03      9.04 o
   4 -14   3       19.84       17.89     10.08 o
   5 -14   3       47.71       37.73     11.45 o
   6 -14   3        2.31        1.03     13.50 o
   7 -14   3        1.16       -9.45     13.36 o
   8 -14   3      171.12      150.22     36.84 o
 -18 -13   3      234.86      273.68     32.37 o
 -17 -13   3       30.87       45.46     16.27 o
 -16 -13   3      113.42      105.30      9.91 o
 -15 -13   3       20.15       40.70     12.96 o
 -14 -13   3      283.81      254.66     17.33 o
 -13 -13   3        6.24        7.12      7.00 o
 -12 -13   3      332.45      363.86     20.73 o
 -11 -13   3      227.82      217.32     15.11 o
 -10 -13   3      661.00      618.40     14.33 o
  -9 -13   3      191.24      131.32      9.92 o
  -8 -13   3     1147.24     1199.18     26.47 o
  -7 -13   3      129.57      115.90     10.09 o
  -6 -13   3      309.71      226.83     12.90 o
  -5 -13   3      160.83      138.34      9.78 o
  -4 -13   3     1589.91     1559.38     29.25 o
  -3 -13   3       49.78       84.05      8.13 o
  -2 -13   3      807.70      800.48     21.21 o
  -1 -13   3      208.63      178.34     12.06 o
   0 -13   3     1623.26     1654.04     29.02 o
   1 -13   3       10.17       -0.28      7.25 o
   2 -13   3        0.37       -3.81      7.63 o
   3 -13   3        1.20        1.29      7.99 o
   4 -13   3      231.59      232.76     15.29 o
   5 -13   3        4.77       16.99      9.81 o
   6 -13   3        0.47       -1.98     11.66 o
   7 -13   3       84.43       73.00     16.93 o
   8 -13   3      162.66      151.18     23.97 o
   9 -13   3       25.44       26.76     19.02 o
 -18 -12   3      243.78      239.58     51.28 o
 -17 -12   3        6.15       19.59     12.42 o
 -16 -12   3      198.55      174.50     21.61 o
 -15 -12   3       14.86       15.60     12.35 o
 -14 -12   3     2012.87     2014.64     41.30 o
 -13 -12   3        0.36        1.68      5.86 o
 -12 -12   3      333.97      262.97     24.31 o
 -11 -12   3      354.56      313.56     14.71 o
 -10 -12   3        2.02       17.23      6.66 o
  -9 -12   3       26.42       33.58      7.21 o
  -8 -12   3     4444.31     4619.96     63.05 o
  -7 -12   3        7.31       23.74      6.02 o
  -6 -12   3     1542.73     1473.16     35.88 o
  -5 -12   3      232.87      200.96     11.72 o
  -4 -12   3      533.57      480.32     15.21 o
  -3 -12   3       22.22       63.72      7.09 o
  -2 -12   3        2.53        2.84      4.32 o
  -1 -12   3       61.99       74.36      6.71 o
   0 -12   3       15.09       24.75      5.54 o
   1 -12   3        4.16       24.09      6.80 o
   2 -12   3       18.48       33.72      8.80 o
   3 -12   3       62.26       62.25     10.03 o
   4 -12   3      390.55      387.89     19.22 o
   5 -12   3        2.85       14.77      8.58 o
   6 -12   3        5.39        7.68     14.15 o
   7 -12   3       11.52       17.46     20.84 o
   8 -12   3      239.16      304.00     28.52 o
   9 -12   3        0.33       11.08     38.16 o
  10 -12   3      522.09      586.92     54.75 o
 -17 -11   3       45.92       36.11     14.52 o
 -16 -11   3       94.67      149.47     16.82 o
 -15 -11   3        1.58       64.25     15.72 o
 -14 -11   3      400.79      397.00     26.31 o
 -13 -11   3        1.80       11.30      9.35 o
 -12 -11   3       95.48      143.73     17.64 o
 -11 -11   3     1493.79     1418.34     29.96 o
 -10 -11   3     1788.65     1658.15     33.10 o
  -9 -11   3      154.64      132.76      6.51 o
  -8 -11   3        4.04        0.77      3.73 o
  -7 -11   3       64.39       73.54      6.84 o
  -6 -11   3     5288.39     5307.88     69.23 o
  -5 -11   3       13.59       34.55     10.25 o
  -4 -11   3      322.28      286.09     11.69 o
  -3 -11   3        1.68        1.47      4.79 o
  -2 -11   3      136.01      142.24      7.56 o
  -1 -11   3        9.45        9.63      4.44 o
   0 -11   3     9228.59     9357.46     82.19 o
   1 -11   3        9.40        9.89      5.04 o
   2 -11   3      811.42      784.99     19.30 o
   3 -11   3       10.96       12.70      7.55 o
   4 -11   3      269.94      253.21     15.70 o
   5 -11   3       19.64       22.62      9.26 o
   6 -11   3        8.00       13.18      8.42 o
   7 -11   3        9.61        1.45     31.11 o
   8 -11   3       12.56       26.42     15.27 o
   9 -11   3      133.55      164.06     39.01 o
  10 -11   3      482.95      522.46     33.96 o
  11 -11   3       26.81       21.56     16.58 o
 -17 -10   3        9.83       32.80     16.43 o
 -16 -10   3        8.74        7.94     10.02 o
 -15 -10   3        0.19       42.59     11.11 o
 -14 -10   3     2546.30     2381.61     61.32 o
 -13 -10   3      224.26      276.69     12.94 o
 -12 -10   3      912.16      957.90     27.48 o
 -11 -10   3      139.99      287.35     14.53 o
 -10 -10   3      592.04      560.36     19.90 o
  -9 -10   3       61.55      124.45     10.75 o
  -8 -10   3     2730.39     2778.29     30.63 o
  -7 -10   3        3.31       35.52      3.78 o
  -6 -10   3      216.55      260.92      6.65 o
  -5 -10   3       48.86       83.23      6.29 o
  -4 -10   3     2443.78     2374.02     29.50 o
  -3 -10   3       16.89       25.69      3.37 o
  -2 -10   3     1925.11     1848.61     19.04 o
  -1 -10   3        0.28       23.67      3.75 o
   0 -10   3        4.88       -2.26      3.78 o
   1 -10   3       19.18       28.58      4.64 o
   2 -10   3        8.82       12.58      4.98 o
   3 -10   3      354.74      349.31     14.15 o
   4 -10   3       13.89       28.94      9.91 o
   5 -10   3      122.81      124.53     14.85 o
   6 -10   3       13.02       -5.08      8.46 o
   7 -10   3        5.25      -11.12     11.12 o
   8 -10   3      209.90      190.53     21.78 o
   9 -10   3       28.90       18.64     14.72 o
  10 -10   3     1150.22     1165.45     46.87 o
  11 -10   3        2.94       15.14     15.71 o
  12 -10   3      141.01      104.02     34.39 o
 -21  -9   3      101.73      103.66     18.11 o
 -20  -9   3        7.51       17.26     11.91 o
 -17  -9   3      189.81      157.86     37.06 o
 -16  -9   3      562.07      558.39     37.39 o
 -15  -9   3        4.52       51.63     10.19 o
 -14  -9   3      264.65      212.69     16.25 o
 -13  -9   3       81.36      136.25     13.92 o
 -12  -9   3      510.27      486.75     21.77 o
 -11  -9   3       48.58       57.37     10.40 o
 -10  -9   3      184.30      213.76     12.89 o
  -9  -9   3      419.53      334.09      9.24 o
  -8  -9   3     1415.19     1448.02     18.77 o
  -7  -9   3        8.61       86.63      5.65 o
  -6  -9   3    16694.52    17583.74    143.22 o
  -5  -9   3       12.06       49.40      4.28 o
  -4  -9   3     2325.98     2511.78     31.24 o
  -3  -9   3       15.59       63.07      4.03 o
  -2  -9   3      476.25      582.71      8.56 o
  -1  -9   3      124.37      146.87      5.16 o
   0  -9   3      820.90      813.49     12.15 o
   1  -9   3      181.87      152.73      6.29 o
   2  -9   3       72.87       94.12      6.66 o
   3  -9   3      348.08      307.31     11.82 o
   4  -9   3     1786.32     1751.60     31.23 o
   5  -9   3      307.10      297.68     13.09 o
   6  -9   3     1012.20      949.95     23.16 o
   7  -9   3       18.55       27.22     11.49 o
   8  -9   3      188.12      165.94     17.56 o
   9  -9   3      314.68      293.44     21.94 o
  10  -9   3       10.04        2.05     11.33 o
  11  -9   3       12.58       13.64     11.95 o
  12  -9   3       14.98       18.26      9.99 o
 -21  -8   3       19.54       11.06     14.83 o
 -20  -8   3      749.99      845.57     42.90 o
 -19  -8   3        1.77        4.25     10.82 o
 -16  -8   3      852.54      812.99     85.61 o
 -15  -8   3      375.79      315.97     19.09 o
 -14  -8   3      576.79      605.15     24.45 o
 -13  -8   3       11.35       47.20     10.32 o
 -12  -8   3      661.44      672.97     24.69 o
 -11  -8   3      281.77      239.94     15.28 o
 -10  -8   3      216.43      174.40     10.86 o
  -9  -8   3       98.09       66.02      6.33 o
  -8  -8   3        0.35       -0.34      2.73 o
  -7  -8   3      374.95      296.38      6.74 o
  -6  -8   3      222.32      285.15      6.77 o
  -5  -8   3        3.93        9.83      2.34 o
  -4  -8   3      564.21      536.56     11.53 o
  -3  -8   3        1.23        2.20      2.58 o
  -2  -8   3      573.05      580.27      8.43 o
  -1  -8   3        0.61        3.00      2.06 o
   0  -8   3        4.19        2.29      2.52 o
   1  -8   3      395.46      349.02      8.67 o
   2  -8   3     2051.83     1962.12     24.51 o
   3  -8   3        1.08       -0.29      3.41 o
   4  -8   3      399.07      369.59     13.07 o
   5  -8   3        2.76       16.81      6.24 o
   6  -8   3     1004.83      905.10     20.44 o
   7  -8   3       20.46       19.84      8.65 o
   8  -8   3     1651.27     1696.21     45.90 o
   9  -8   3       42.33       26.27     11.18 o
  10  -8   3       22.21       16.99     17.15 o
  11  -8   3       15.46       19.08     11.12 o
  12  -8   3        4.46      -21.63     21.63 o
  13  -8   3       94.69      137.08     40.83 o
 -21  -7   3       72.55       95.64     22.48 o
 -20  -7   3       49.97       45.81     16.77 o
 -19  -7   3       73.98       91.75     17.74 o
 -18  -7   3       98.38      152.03     17.62 o
 -17  -7   3      141.20      125.17     13.37 o
 -16  -7   3      211.02       75.47     25.64 o
 -15  -7   3        1.34       -9.91      9.91 o
 -14  -7   3     1707.05     1524.42     38.93 o
 -13  -7   3      276.60      261.30     45.28 o
 -12  -7   3       68.51       68.79     12.82 o
 -11  -7   3       74.96       58.96      9.14 o
 -10  -7   3       27.96       16.63      7.37 o
  -9  -7   3      277.25      217.06     10.88 o
  -8  -7   3      454.57      591.73     14.91 o
  -7  -7   3        0.61       46.99      3.56 o
  -6  -7   3      658.86      532.63      8.72 o
  -5  -7   3       56.82       75.02      3.70 o
  -4  -7   3      844.70      905.65     14.42 o
  -3  -7   3       27.95       30.46      3.70 o
  -2  -7   3     2322.80     2731.64     25.83 o
  -1  -7   3       98.37       76.67      3.35 o
   0  -7   3     8588.08     8512.99     60.74 o
   1  -7   3       69.46       43.07      3.54 o
   2  -7   3      506.09      612.43     10.14 o
   3  -7   3       30.07       36.31      4.06 o
   4  -7   3      280.86      303.38     13.19 o
   5  -7   3       49.55       72.81      8.17 o
   6  -7   3      187.46      153.34     15.03 o
   7  -7   3        4.68       53.06     12.72 o
   8  -7   3      218.41      264.74     18.57 o
   9  -7   3        3.12        8.61      9.50 o
  10  -7   3      183.76      179.86     22.66 o
  11  -7   3      224.76      212.00     30.75 o
  12  -7   3     1073.26     1173.68     80.94 o
  13  -7   3        2.45       -1.22     21.27 o
  14  -7   3       86.65       38.77     31.11 o
 -20  -6   3      168.66      199.91     27.59 o
 -19  -6   3      133.41      123.47     21.15 o
 -18  -6   3      221.95      239.16     24.30 o
 -17  -6   3        1.11        4.98      9.72 o
 -16  -6   3     1557.96     1561.95     52.13 o
 -15  -6   3       60.55       36.61     27.46 o
 -14  -6   3       25.60       19.37     12.41 o
 -13  -6   3        1.13        0.46      5.32 o
 -12  -6   3      806.20      493.75     36.58 o
 -11  -6   3       85.87       62.47      9.33 o
 -10  -6   3      379.82      370.87     19.21 o
  -9  -6   3      107.12      104.31     10.05 o
  -8  -6   3     6186.60     6653.18     90.94 o
  -7  -6   3        1.90       16.05      3.44 o
  -6  -6   3      796.89      976.14     12.18 o
  -5  -6   3      125.30      119.68      4.22 o
  -4  -6   3        6.05        1.86      1.83 o
  -3  -6   3       56.28       66.30      4.28 o
  -2  -6   3     7703.44     7871.94     67.86 o
  -1  -6   3       89.66       90.09      3.55 o
   0  -6   3        6.38        2.35      2.05 o
   1  -6   3      111.16       97.18      4.20 o
   2  -6   3      485.79      523.00      8.88 o
   3  -6   3      431.57      371.29      9.80 o
   4  -6   3     2470.70     2393.70     28.78 o
   5  -6   3      225.52      218.84     10.71 o
   6  -6   3     1954.73     1842.24     29.28 o
   7  -6   3       84.48      102.94      9.78 o
   8  -6   3     2138.47     1966.48     54.90 o
   9  -6   3        0.24        9.40      8.41 o
  10  -6   3      997.82     1022.59     31.87 o
  11  -6   3      248.56      224.69     18.21 o
  12  -6   3       27.71       44.60     24.30 o
  13  -6   3       14.90       39.86     25.76 o
  14  -6   3        0.63       25.03     26.86 o
  15  -6   3        1.76       -2.19     26.86 o
 -20  -5   3        2.25        0.61     16.04 o
 -19  -5   3       95.72      105.48     22.24 o
 -18  -5   3      250.23      302.23     29.77 o
 -17  -5   3       42.03       34.27     14.22 o
 -16  -5   3      575.92      563.02     31.72 o
 -15  -5   3       25.09       25.61      8.60 o
 -13  -5   3       54.32       65.39     10.15 o
 -12  -5   3      831.22      887.77     26.52 o
 -11  -5   3        6.23        1.52      3.20 o
  -9  -5   3        4.92       18.58      5.13 o
  -8  -5   3      130.56      103.16      6.46 o
  -7  -5   3        1.06        4.85      4.38 o
  -6  -5   3      220.75      299.05      9.81 o
  -5  -5   3     1254.19     1104.62     14.19 o
  -4  -5   3     5834.42     5999.17     57.14 o
  -3  -5   3       90.00       82.84      4.57 o
  -2  -5   3     3147.09     2961.72     33.89 o
  -1  -5   3       82.69      107.77      4.55 o
   0  -5   3       11.41        7.12      2.78 o
   1  -5   3      200.07      183.89      5.19 o
   2  -5   3     2720.69     3071.33     27.88 o
   3  -5   3        1.15       -0.25      2.18 o
   4  -5   3     2048.09     2310.69     23.77 o
   5  -5   3      239.43      245.83      7.98 o
   6  -5   3     4661.29     4857.60     56.04 o
   7  -5   3       59.77       66.19      8.03 o
   8  -5   3     1137.07     1176.02     30.11 o
   9  -5   3       49.63       49.01      9.35 o
  10  -5   3     1391.50     1418.94     44.66 o
  11  -5   3      123.48      114.16     12.08 o
  12  -5   3       39.78       56.63     25.40 o
  13  -5   3      104.21       85.67     31.23 o
  14  -5   3       13.86       24.18     23.70 o
  15  -5   3       56.25       81.91     33.66 o
 -20  -4   3       83.06       91.99     24.55 o
 -19  -4   3        0.14       17.26     16.16 o
 -18  -4   3       86.28       94.55     21.87 o
 -17  -4   3       25.52       13.98     13.98 o
 -16  -4   3      101.83      110.71     18.23 o
 -15  -4   3       99.79       98.80     15.68 o
 -14  -4   3       17.00       18.04     17.99 o
 -13  -4   3       94.58       97.21      9.61 o
 -12  -4   3      977.18      902.76     26.10 o
 -11  -4   3      460.09      432.82     13.53 o
 -10  -4   3     5599.49     5865.33     74.96 o
  -9  -4   3      222.88      260.16     10.14 o
  -8  -4   3     2020.03     2500.69     38.20 o
  -7  -4   3       19.50       30.10      2.91 o
  -6  -4   3      508.50      553.57     12.10 o
  -5  -4   3      183.81      284.50      8.28 o
  -4  -4   3     2875.44     2696.24     31.27 o
  -3  -4   3      104.85      105.44      3.86 o
  -2  -4   3       32.00       40.01      3.39 o
  -1  -4   3      426.31      319.01      5.93 o
   0  -4   3        1.11        0.97      1.83 o
   1  -4   3      524.94      404.05      8.38 o
   2  -4   3     7646.65     7902.23     61.96 o
   3  -4   3      124.43       85.42      4.40 o
   4  -4   3      333.15      352.33      7.41 o
   5  -4   3      345.79      305.14      8.84 o
   6  -4   3      237.63      267.91     10.40 o
   7  -4   3      222.56      223.40     11.23 o
   8  -4   3     3522.58     3759.20     63.11 o
   9  -4   3       57.39       73.45     10.95 o
  10  -4   3      615.84      728.38     37.73 o
  11  -4   3       22.01       20.29     17.38 o
  12  -4   3        2.40       51.89     19.69 o
  13  -4   3      289.14      246.94     40.83 o
  14  -4   3       92.09      125.05     33.91 o
  15  -4   3        4.54        9.96     22.36 o
  16  -4   3        1.09      -20.78     22.85 o
 -20  -3   3       21.33       31.35     20.66 o
 -19  -3   3      121.62      124.68     27.95 o
 -18  -3   3     1864.18     1870.62     83.85 o
 -17  -3   3      628.36      693.42     45.45 o
 -16  -3   3      297.89      328.97     30.62 o
 -15  -3   3        3.03       20.29     13.37 o
 -14  -3   3       57.00       30.25     10.47 o
 -13  -3   3       44.41       53.89     19.93 o
 -12  -3   3     2264.16     2169.76     47.63 o
 -11  -3   3       81.16       74.51      4.59 o
 -10  -3   3      807.54      813.38     16.21 o
  -9  -3   3        6.76        4.36      3.06 o
  -8  -3   3       64.35       85.82      5.35 o
  -7  -3   3       47.59       38.54      3.19 o
  -6  -3   3    11429.32    12196.57    134.98 o
  -5  -3   3      246.47      189.01      5.48 o
  -4  -3   3     9024.59     8953.99     86.67 o
  -3  -3   3       11.72       43.21      3.37 o
  -2  -3   3     8069.09     8963.06     85.04 o
  -1  -3   3      124.40      104.32      4.44 o
   0  -3   3    22138.83    22201.85    196.90 o
   1  -3   3       54.76       93.35      3.79 o
   2  -3   3     2683.17     2669.27     25.73 o
   3  -3   3       24.72       27.41      2.77 o
   4  -3   3     1190.23     1165.01     13.42 o
   5  -3   3       32.51       38.30      3.12 o
   6  -3   3    14973.23    16491.64    152.64 o
   7  -3   3      311.37      258.65      9.84 o
   8  -3   3        1.36       -4.52      4.52 o
   9  -3   3       88.33       72.37     10.20 o
  10  -3   3      703.41      666.79     25.40 o
  11  -3   3       33.71       94.79     21.87 o
  12  -3   3      181.81      185.57     32.33 o
  13  -3   3       78.87       60.15     24.55 o
  14  -3   3        4.40        8.39     19.20 o
  15  -3   3      101.29       93.09     31.84 o
  16  -3   3       18.03       17.13     25.40 o
  17  -3   3      204.44      236.36     47.39 o
 -19  -2   3       36.74       22.60     21.15 o
 -18  -2   3        0.02       -0.73     14.70 o
 -17  -2   3       68.32       94.79     24.18 o
 -16  -2   3      132.52      119.34     23.09 o
 -15  -2   3       26.63       30.75     15.92 o
 -14  -2   3      693.26      662.67     39.13 o
 -13  -2   3      427.87      375.99     21.61 o
 -12  -2   3      837.36      878.86     28.29 o
 -11  -2   3      226.58      250.82     12.07 o
 -10  -2   3     5852.26     6036.52     64.51 o
  -9  -2   3      134.32      149.67      5.80 o
  -8  -2   3     7834.08     8229.41     82.27 o
  -7  -2   3        8.91       19.43      3.62 o
  -6  -2   3      900.93      940.70     15.82 o
  -5  -2   3      261.07      186.06      6.35 o
  -4  -2   3      745.14      770.49      9.71 o
  -3  -2   3      105.06       95.85      5.80 o
  -2  -2   3    34113.47    34862.34    350.55 o
  -1  -2   3      113.66      100.34      4.48 o
   0  -2   3        1.47       -1.22      2.17 o
   1  -2   3      183.81      150.97      5.70 o
   2  -2   3       32.82       38.06      3.22 o
   3  -2   3      115.39      126.12      4.51 o
   4  -2   3        6.51        2.02      2.42 o
   5  -2   3      250.10      271.76      7.19 o
   6  -2   3      258.37      328.39      8.68 o
   7  -2   3      800.99      738.44     11.98 o
   8  -2   3     2272.20     2382.17     65.06 o
   9  -2   3        6.19       20.98      6.25 o
  10  -2   3       12.19        1.64      8.82 o
  11  -2   3       54.46       90.90     21.27 o
  12  -2   3      468.42      586.11     45.81 o
  13  -2   3      204.58      185.08     30.62 o
  14  -2   3      626.19      665.10     55.05 o
  15  -2   3       35.28       34.88     25.52 o
  16  -2   3        2.57       20.78     23.45 o
  17  -2   3       15.20      -14.22     18.96 o
 -19  -1   3      136.98      123.10     31.11 o
 -18  -1   3       64.88       78.14     26.49 o
 -17  -1   3       19.12       27.46     19.44 o
 -16  -1   3       22.85        8.14     15.80 o
 -15  -1   3       68.27       48.00     19.57 o
 -14  -1   3       43.65       54.08     17.38 o
 -13  -1   3      429.06      352.21     22.37 o
 -12  -1   3      583.37      595.01     24.13 o
 -11  -1   3      373.23      369.15     20.40 o
 -10  -1   3     1501.36     1578.24     28.40 o
  -9  -1   3      214.84      181.78      6.91 o
  -8  -1   3       18.48        8.23      3.08 o
  -7  -1   3      351.03      347.79      8.01 o
  -6  -1   3     3155.56     3142.97     32.47 o
  -5  -1   3        2.02       46.86      3.32 o
  -4  -1   3     1198.98     1522.26     18.52 o
  -3  -1   3       95.60       89.08      3.73 o
  -2  -1   3     2319.49     2112.26     23.84 o
  -1  -1   3       34.25       -2.41      2.41 o
   0  -1   3     3697.98     4216.55     52.41 o
   1  -1   3       49.10       72.68      5.41 o
   2  -1   3     8321.24     8962.52    109.78 o
   3  -1   3      205.90      244.68      6.34 o
   4  -1   3     5968.28     6378.83     60.95 o
   5  -1   3      125.45      113.94      4.79 o
   6  -1   3      598.49      478.18      9.80 o
   7  -1   3        2.22       33.46      3.45 o
   8  -1   3     1141.93     1236.09     16.57 o
   9  -1   3      771.92      676.08     33.32 o
  10  -1   3     1546.78     1428.39     88.71 o
  11  -1   3      389.88      384.50     33.91 o
  12  -1   3      175.60      223.85     30.02 o
  13  -1   3       39.86       95.27     23.09 o
  14  -1   3       30.27       38.16     20.78 o
  15  -1   3       18.35       40.83     23.33 o
  16  -1   3       15.62        1.34     19.32 o
  17  -1   3        9.61       25.03     24.06 o
  18  -1   3      276.27      314.75     48.97 o
 -19   0   3        1.00       -1.34     18.84 o
 -18   0   3       72.95       22.60     20.78 o
 -17   0   3        4.47       35.61     19.81 o
 -16   0   3     1205.52     1236.87     70.00 o
 -15   0   3       41.38       55.66     20.66 o
 -14   0   3      437.85      404.31     37.43 o
 -13   0   3      420.62      452.73     51.95 o
 -12   0   3      454.39      518.28     26.45 o
 -11   0   3      594.53      585.81     24.42 o
 -10   0   3      605.61      620.33     23.48 o
  -9   0   3       21.88       46.84      6.35 o
  -8   0   3     3815.25     3857.78     47.53 o
  -7   0   3      256.85      275.84      7.01 o
  -6   0   3      379.41      336.39      6.82 o
  -5   0   3      544.28      447.24      9.61 o
  -4   0   3      100.20      111.18      6.62 o
  -3   0   3      839.95      817.28     12.50 o
  -2   0   3     9095.65     8597.55     98.37 o
  -1   0   3       34.15       27.16      2.13 o
   0   0   3        0.14       -1.76      1.76 o
   1   0   3        8.90       -2.37      2.37 o
   2   0   3    32654.65    33978.72    354.53 o
   3   0   3      509.27      408.77      8.84 o
   4   0   3     2832.28     2664.53     32.74 o
   5   0   3      377.54      482.69     10.66 o
   6   0   3      465.18      685.44     11.21 o
   7   0   3      392.18      390.99      8.18 o
   8   0   3        2.04        4.95      3.43 o
   9   0   3        0.14       43.15      6.64 o
  10   0   3      451.64      424.54     24.10 o
  11   0   3       90.00      184.31     20.66 o
  12   0   3      404.40      340.02     33.78 o
  13   0   3       35.41        3.16     13.85 o
  14   0   3        9.18       56.99     18.47 o
  15   0   3       46.84       56.39     22.36 o
  16   0   3       98.41       87.38     26.74 o
  17   0   3       60.65      101.11     30.99 o
  18   0   3       59.49       70.00     28.56 o
 -18   1   3       46.46       63.56     26.49 o
 -17   1   3      192.16      207.93     37.43 o
 -16   1   3       10.72       35.61     21.75 o
 -15   1   3      121.90       87.38     25.28 o
 -14   1   3      222.71      238.19     32.69 o
 -13   1   3       82.92      143.52     25.40 o
 -12   1   3       56.79       61.63     13.57 o
 -11   1   3       18.48       16.35     12.99 o
 -10   1   3     1754.05     1771.26     44.77 o
  -9   1   3      691.30      608.34     22.97 o
  -8   1   3      404.40      381.93     13.07 o
  -7   1   3       44.11       37.48      4.62 o
  -6   1   3     4959.50     5103.10     52.00 o
  -5   1   3      830.69      685.71      9.70 o
  -4   1   3     3393.86     3789.22     43.20 o
  -3   1   3     3636.89     2929.83     32.02 o
  -2   1   3    29450.67    30376.61    307.48 o
  -1   1   3      232.59      136.19      4.70 o
   0   1   3    19096.14    19129.54    239.43 o
   1   1   3       82.52       54.45      3.01 o
   2   1   3     2333.07     2069.65     24.34 o
   3   1   3      264.49      260.82      9.15 o
   4   1   3     9070.39     8988.36     84.46 o
   5   1   3     1359.34     1198.58     18.07 o
   6   1   3      152.77      229.29      7.51 o
   7   1   3       86.10       95.46      5.16 o
   8   1   3      390.85      520.25     13.18 o
   9   1   3        0.74       12.36      3.89 o
  10   1   3      162.08      184.47     13.05 o
  11   1   3     1478.58     1256.95     41.58 o
  12   1   3       10.96       16.89     13.49 o
  13   1   3        0.34       -0.85     12.15 o
  14   1   3      182.99      212.91     29.89 o
  15   1   3        0.70      -10.33     15.07 o
  16   1   3      458.00      447.70     45.09 o
  17   1   3        9.59       -3.65     18.11 o
  18   1   3       10.07       17.13     19.93 o
  19   1   3       87.56       59.06     28.92 o
 -18   2   3      107.84       54.81     28.92 o
 -17   2   3      271.60      234.42     40.59 o
 -16   2   3     1094.88     1069.90     71.33 o
 -15   2   3      204.79      210.84     36.21 o
 -14   2   3        8.88       21.75     18.84 o
 -13   2   3        5.90       11.91     15.31 o
 -12   2   3     1982.63     1944.54     75.22 o
 -11   2   3      212.22      319.17     24.18 o
 -10   2   3      591.07      610.79     25.90 o
  -9   2   3      429.51      341.09     18.94 o
  -8   2   3     2809.74     2710.10     44.77 o
  -7   2   3      242.11      228.24     10.63 o
  -6   2   3      162.93      142.08      5.63 o
  -5   2   3       43.22      105.97      4.73 o
  -4   2   3     2669.88     2602.19     29.43 o
  -3   2   3     1848.69     1857.30     23.29 o
  -2   2   3     7561.70     7813.90     83.86 o
  -1   2   3       42.70      132.60      5.60 o
   0   2   3        0.00       -0.62      1.84 o
   1   2   3       12.70       29.38      2.61 o
   2   2   3     8550.17     8182.43     90.72 o
   3   2   3       43.69       13.40      3.82 o
   4   2   3     1002.11     1018.25     15.36 o
   5   2   3      121.34      110.86      5.33 o
   6   2   3      427.69      522.57     10.66 o
   7   2   3        9.14       15.22      3.32 o
   8   2   3     6250.43     6702.15     68.77 o
   9   2   3       68.56       73.05      5.36 o
  10   2   3       71.49       52.53      7.88 o
  11   2   3       74.96       75.99     13.05 o
  12   2   3      901.12     1016.55     50.19 o
  13   2   3      275.57      287.40     29.41 o
  14   2   3     1607.31     1577.26     71.21 o
  15   2   3      163.75       88.71     22.48 o
  16   2   3      284.46      246.94     34.39 o
  17   2   3       37.66       82.88     25.03 o
  18   2   3        5.68       11.67     19.93 o
  19   2   3       18.19       22.36     23.82 o
 -17   3   3      168.20      103.42     34.03 o
 -16   3   3      498.48      466.90     52.26 o
 -15   3   3      218.09      140.48     32.69 o
 -14   3   3        5.91       -5.95     17.74 o
 -13   3   3      116.47      137.08     29.17 o
 -12   3   3      631.97      665.63     33.86 o
 -11   3   3        1.62        4.09      9.24 o
 -10   3   3      483.18      448.69     48.12 o
  -9   3   3      530.29      420.21     29.43 o
  -8   3   3      133.70      132.99      6.25 o
  -7   3   3       81.95       77.73      5.36 o
  -6   3   3      474.21      464.79     12.46 o
  -5   3   3     1850.69     1818.12     22.43 o
  -4   3   3    13647.60    14819.16    151.18 o
  -3   3   3       75.19       39.66      3.17 o
  -2   3   3      475.58      462.51      8.31 o
  -1   3   3      979.70      828.98     12.45 o
   0   3   3    97649.32    93989.70    888.22 o
   1   3   3      955.99      689.66     10.16 o
   2   3   3    29776.04    31357.37    353.56 o
   3   3   3     1744.37     1482.83     21.70 o
   4   3   3     1471.42     1669.06     24.28 o
   5   3   3       84.78       78.09      4.40 o
   6   3   3    11511.23    12270.59    124.27 o
   7   3   3       56.30       62.57      3.68 o
   8   3   3      129.78      111.24      5.20 o
   9   3   3       49.55       49.01      4.21 o
  10   3   3       40.33       35.68      5.06 o
  11   3   3       23.06       29.82      7.08 o
  12   3   3      716.98      692.36     28.94 o
  13   3   3      526.18      419.99     31.72 o
  14   3   3      495.28      593.89     39.37 o
  15   3   3        2.36        0.24     13.37 o
  16   3   3      225.76      216.92     30.50 o
  17   3   3        5.26       17.74     17.50 o
  18   3   3        0.67        1.70     15.80 o
  19   3   3        3.19        2.67     18.35 o
 -17   4   3        3.26      -11.67     22.24 o
 -16   4   3        3.82      -11.91     18.59 o
 -15   4   3       36.84        6.20     20.54 o
 -14   4   3     1198.57     1172.10     74.98 o
 -13   4   3       79.43      119.70     30.14 o
 -12   4   3        9.89       15.56     15.31 o
 -11   4   3       20.23       10.39     10.63 o
 -10   4   3      236.24      292.49     42.84 o
  -9   4   3        8.94       16.68      7.52 o
  -8   4   3     4870.40     4850.34     68.89 o
  -7   4   3      224.86      239.73      9.36 o
  -6   4   3       41.70       64.18      5.64 o
  -5   4   3        0.66        5.41      3.14 o
  -4   4   3     1969.16     2059.58     22.24 o
  -3   4   3        0.11       -2.25      2.25 o
  -2   4   3    42432.98    44940.49    365.41 o
  -1   4   3     1791.46     1540.11     15.83 o
   0   4   3        4.10        8.58      2.45 o
   1   4   3      275.29      305.37      7.38 o
   2   4   3     7831.04     8192.01     75.87 o
   3   4   3     1382.18     1326.31     16.57 o
   4   4   3      148.15      150.90      5.47 o
   5   4   3      486.29      357.50      8.82 o
   6   4   3      882.82      904.84     13.71 o
   7   4   3        9.84        5.55      2.60 o
   8   4   3     1808.16     2267.87     26.45 o
   9   4   3      139.64      153.76      7.77 o
  10   4   3      386.14      381.39     10.95 o
  11   4   3        2.16       18.63      5.80 o
  12   4   3      680.67      665.49     20.37 o
  13   4   3      693.66      651.61     36.21 o
  14   4   3     1976.28     1904.04     73.28 o
  15   4   3      284.59      293.12     28.68 o
  16   4   3      237.31      205.38     27.59 o
  17   4   3      414.95      396.90     38.04 o
  18   4   3      109.63      119.34     27.10 o
  19   4   3       63.13       10.69     19.44 o
  20   4   3      154.97      232.60     37.06 o
 -16   5   3       18.27        0.24     22.12 o
 -15   5   3        0.17        2.19     22.24 o
 -14   5   3       47.68       46.42     24.30 o
 -13   5   3        8.49       33.30     21.39 o
 -12   5   3       53.70       67.32     24.43 o
 -11   5   3       33.55       62.17     15.85 o
 -10   5   3        3.52       16.66     11.73 o
  -9   5   3       26.53       29.53      9.21 o
  -8   5   3     1366.08     1250.13     28.00 o
  -7   5   3        4.80       26.80      5.81 o
  -6   5   3     2344.01     2504.41     35.12 o
  -5   5   3      162.39      171.72      8.04 o
  -4   5   3     4752.50     5131.45     56.94 o
  -3   5   3       47.35       49.15      3.90 o
  -2   5   3    17145.48    19088.15    151.46 o
  -1   5   3      113.31       92.22      4.69 o
   0   5   3     5944.53     6250.78     53.37 o
   1   5   3      171.04      344.38     13.96 o
   2   5   3      476.79      452.08      8.33 o
   3   5   3     2428.93     2014.86     21.17 o
   4   5   3     3374.33     3718.22     36.01 o
   5   5   3      103.52      107.07      5.10 o
   6   5   3     2924.03     2820.17     32.28 o
   7   5   3       32.03       45.71      4.44 o
   8   5   3       81.95      110.57      6.38 o
   9   5   3      304.66      336.73     10.25 o
  10   5   3      818.59      764.05     12.97 o
  11   5   3       39.98       59.11      5.71 o
  12   5   3       32.47       26.84      6.49 o
  13   5   3      224.08      191.60     15.63 o
  14   5   3      375.68      300.29     21.34 o
  15   5   3      158.12      141.58     19.93 o
  16   5   3       30.01       50.31     17.26 o
  17   5   3       11.17       15.43     14.83 o
  18   5   3      256.84      280.36     33.54 o
  19   5   3       56.17       40.83     19.69 o
  20   5   3       12.60       13.49     16.77 o
 -15   6   3       67.67      111.44     37.79 o
 -14   6   3      220.93      231.38     43.63 o
 -13   6   3      487.55      539.81     56.51 o
 -12   6   3       34.29       62.95     25.64 o
 -11   6   3      120.06      154.70     30.99 o
 -10   6   3       14.02       19.97      7.46 o
  -9   6   3      301.23      259.30     14.94 o
  -8   6   3      449.59      371.85     14.40 o
  -7   6   3      176.14      173.12     10.44 o
  -6   6   3     1632.82     1846.33     29.99 o
  -5   6   3      590.38      514.98     12.40 o
  -4   6   3     9028.79     9391.96    101.25 o
  -3   6   3       20.96       19.82      2.83 o
  -2   6   3    12492.08    13753.29    111.99 o
  -1   6   3      543.63      504.16      8.64 o
   0   6   3        0.12       -2.23      2.23 o
   1   6   3        0.06       14.10      3.18 o
   2   6   3    42408.56    44597.00    343.65 o
   3   6   3        5.67       13.09      3.07 o
   4   6   3     2716.49     2673.36     29.46 o
   5   6   3       30.91       92.10      4.75 o
   6   6   3      272.28      259.05      6.66 o
   7   6   3      260.22      264.05      6.32 o
   8   6   3     7794.00     8251.91     98.18 o
   9   6   3       15.27       25.14      4.28 o
  10   6   3     5424.40     5872.70     73.76 o
  11   6   3        5.47       10.71      3.09 o
  12   6   3     1094.30     1130.23     25.98 o
  13   6   3      195.97      203.09     12.35 o
  14   6   3      662.51      635.61     28.53 o
  15   6   3      176.14      170.71     17.69 o
  16   6   3       13.23        4.13     12.03 o
  17   6   3        7.67       43.99     16.53 o
  18   6   3      128.44      102.32     22.36 o
  19   6   3       71.89       44.84     20.29 o
  20   6   3      406.82      455.96     43.87 o
 -15   7   3        7.25        0.12     22.97 o
 -14   7   3       35.98       60.76     30.75 o
 -13   7   3       60.54       58.33     29.89 o
 -12   7   3      129.74      198.45     39.74 o
 -11   7   3      143.81       87.74     27.59 o
 -10   7   3      187.72      180.05     14.95 o
  -9   7   3        2.52        8.31      7.74 o
  -8   7   3     2248.69     1999.55     43.94 o
  -7   7   3       15.59       43.85      7.29 o
  -6   7   3     6638.32     6361.53     76.22 o
  -5   7   3      316.25      339.12     14.58 o
  -4   7   3      749.57      675.50     13.99 o
  -3   7   3       14.57       13.32      3.21 o
  -2   7   3      305.41      331.62      8.85 o
  -1   7   3      100.51       82.20      4.49 o
   0   7   3     1613.96     1761.54     20.74 o
   1   7   3       15.17       88.23      5.06 o
   2   7   3    17756.64    19411.50    141.58 o
   3   7   3       11.59       11.70      2.93 o
   4   7   3    14418.63    15169.83    122.42 o
   5   7   3      886.51      752.98     11.98 o
   6   7   3     5090.12     5203.48     49.15 o
   7   7   3      272.23      249.55      7.18 o
   8   7   3       27.81       10.16      3.29 o
   9   7   3       28.27       43.99      6.42 o
  10   7   3      913.54      930.42     16.00 o
  11   7   3      220.10      260.27     12.16 o
  12   7   3     1083.22     1122.99     23.38 o
  13   7   3        2.38        2.35      5.21 o
  14   7   3     1891.45     1715.42     41.76 o
  15   7   3       93.58      132.84     15.19 o
  16   7   3      564.16      604.06     30.50 o
  17   7   3      211.28      194.20     23.82 o
  18   7   3       80.90       93.82     19.57 o
  19   7   3        0.16       13.00     15.43 o
  20   7   3      116.62      127.24     26.13 o
 -14   8   3       75.59       76.92     33.91 o
 -13   8   3      137.73      154.34     41.32 o
 -12   8   3      361.85      396.78     54.20 o
 -11   8   3       83.24       69.54     11.72 o
 -10   8   3       12.24        5.97     12.38 o
  -9   8   3       69.87       97.03     11.86 o
  -8   8   3      163.08      124.41     12.70 o
  -7   8   3       11.28       35.63      9.71 o
  -6   8   3        2.17       14.11      6.39 o
  -5   8   3       17.12       14.74      4.96 o
  -4   8   3     4845.32     5099.17     55.08 o
  -3   8   3      838.65      672.71     14.44 o
  -2   8   3      455.43      509.64     11.29 o
  -1   8   3      124.82      114.67      5.50 o
   0   8   3        0.30       -1.69      2.94 o
   1   8   3       70.23       71.38      3.92 o
   2   8   3    12689.83    13837.65     99.83 o
   3   8   3      221.55      209.75      6.71 o
   4   8   3     1957.41     2044.94     22.37 o
   5   8   3     1491.45     1494.84     18.60 o
   6   8   3      193.10      165.41      6.16 o
   7   8   3       33.48       25.23      3.64 o
   8   8   3     3610.66     3733.56     49.59 o
   9   8   3        1.08       25.93      4.12 o
  10   8   3     6300.60     6456.50     73.44 o
  11   8   3       24.01       12.80      4.36 o
  12   8   3     1009.64      889.16     23.74 o
  13   8   3       17.03       18.57      4.31 o
  14   8   3       45.53       51.77      8.15 o
  15   8   3        2.73       12.01      7.66 o
  16   8   3      969.62      978.48     37.12 o
  17   8   3        6.55       33.01     12.55 o
  18   8   3      179.84      236.49     25.64 o
  19   8   3      134.98      169.04     25.28 o
  20   8   3       79.33       77.65     20.42 o
  21   8   3       86.00       83.85     23.45 o
 -13   9   3       56.92       59.30     33.78 o
 -12   9   3       49.50       41.08     27.71 o
 -11   9   3        7.10       -5.20     21.08 o
 -10   9   3       15.22        9.32     10.16 o
  -9   9   3      247.55      219.51     40.82 o
  -8   9   3      920.04      834.83     27.13 o
  -7   9   3        0.57        8.88      9.24 o
  -6   9   3     6444.49     6106.83     81.04 o
  -5   9   3      107.28       91.48      7.64 o
  -4   9   3      582.79      630.64     16.67 o
  -3   9   3     1130.23     1102.78     18.81 o
  -2   9   3       48.69       41.84      4.66 o
  -1   9   3      254.58      192.17      7.22 o
   0   9   3     2230.94     2436.26     27.70 o
   1   9   3      101.75       85.64      4.89 o
   2   9   3      228.04      257.05      6.79 o
   3   9   3       16.34       23.85      3.04 o
   4   9   3     4608.24     5143.15     46.67 o
   5   9   3       32.08       18.45      3.59 o
   6   9   3      450.09      467.89      9.91 o
   7   9   3       25.91       43.09      4.04 o
   8   9   3      431.33      434.53      9.50 o
   9   9   3      388.81      292.92     10.61 o
  10   9   3     1807.34     1963.48     32.61 o
  11   9   3       12.12       33.89      3.85 o
  12   9   3     2420.26     2294.00     38.76 o
  13   9   3      286.31      280.97     17.22 o
  14   9   3      928.10      951.37     27.22 o
  15   9   3       22.87       29.33      7.84 o
  16   9   3      154.69      203.93     30.77 o
  17   9   3       50.40       30.67     34.39 o
  18   9   3     1213.71     1296.81     99.29 o
  19   9   3        7.49       -0.12     11.91 o
  20   9   3      318.16      359.10     32.20 o
  21   9   3      275.71      295.18     32.20 o
 -12  10   3      529.27      703.09     46.27 o
 -11  10   3        1.41       27.40     11.91 o
 -10  10   3       24.25       36.39     12.30 o
  -9  10   3       85.61      100.02     13.69 o
  -8  10   3      248.16      314.80     18.99 o
  -7  10   3      106.84      116.09     13.53 o
  -6  10   3     1965.17     1865.18     43.58 o
  -5  10   3      204.41      175.98     10.14 o
  -4  10   3       75.47       69.14      6.94 o
  -3  10   3      271.24      242.72      9.92 o
  -2  10   3      235.71      255.68      9.75 o
  -1  10   3     1175.02      993.84     17.97 o
   0  10   3        2.21        2.67      3.66 o
   1  10   3       21.85       43.20      4.12 o
   2  10   3      414.12      489.13     10.16 o
   3  10   3       30.52       35.93      3.68 o
   4  10   3     9244.17     9793.36     80.61 o
   5  10   3       67.09       75.52      6.94 o
   6  10   3       13.29       31.40      4.07 o
   7  10   3       62.52       63.19      5.08 o
   8  10   3     3172.09     3089.52     34.35 o
   9  10   3      137.78      209.85     10.72 o
  10  10   3      858.47      837.28     23.14 o
  11  10   3       52.23       78.72      7.28 o
  12  10   3      936.45      937.08     29.74 o
  13  10   3       54.16       67.32      6.60 o
  14  10   3        6.89        6.91      6.75 o
  15  10   3       17.55       15.20      6.60 o
  16  10   3     1541.81     1459.97     39.09 o
  17  10   3       23.31       15.43      9.89 o
  18  10   3      130.50      168.37     17.12 o
  19  10   3      321.26      325.32     24.89 o
  20  10   3      278.63      304.05     28.92 o
  21  10   3        5.46        3.77     15.19 o
 -12  11   3       87.30      169.77     38.64 o
 -11  11   3       11.50       12.73     16.36 o
 -10  11   3       49.54       96.00     16.47 o
  -9  11   3      198.80      185.03     25.13 o
  -8  11   3      178.12      198.56     19.77 o
  -7  11   3       56.25       54.26     13.47 o
  -6  11   3      481.29      477.96     20.43 o
  -5  11   3      416.47      406.38     14.74 o
  -4  11   3        0.12        6.55      5.87 o
  -3  11   3      648.22      498.26     15.13 o
  -2  11   3       59.92       52.04      7.29 o
  -1  11   3      329.03      286.52     10.28 o
   0  11   3     9061.69     8984.68     86.85 o
   1  11   3       49.12      156.80      8.83 o
   2  11   3      133.96      116.47      5.88 o
   3  11   3       17.38      102.03      6.16 o
   4  11   3      652.48      633.47     12.34 o
   5  11   3       65.39      117.51      6.08 o
   6  11   3     2431.82     2569.11     29.84 o
   7  11   3      180.88      180.14      7.76 o
   8  11   3      148.96      141.49      7.29 o
   9  11   3        5.71       57.82      6.55 o
  10  11   3     2134.08     2137.64     40.15 o
  11  11   3      480.28      516.10     17.74 o
  12  11   3     1040.42      940.52     21.42 o
  13  11   3      165.51      201.24     11.17 o
  14  11   3       14.70        5.36      5.52 o
  15  11   3       52.98       52.59      8.33 o
  16  11   3      625.41      555.22     42.04 o
  17  11   3        9.21       -4.60      7.88 o
  18  11   3       61.22       70.76     17.26 o
  19  11   3       49.90       48.57     15.01 o
  20  11   3        0.70        1.31     24.49 o
  21  11   3        1.31       12.15     13.37 o
 -11  12   3      188.20      197.85     37.95 o
 -10  12   3       37.00       90.45     17.27 o
  -9  12   3        0.26        3.97     13.21 o
  -8  12   3       87.45       50.03     12.90 o
  -7  12   3        0.86       22.43     10.81 o
  -6  12   3      619.43      603.37     25.37 o
  -5  12   3        4.58       35.66      9.01 o
  -4  12   3       46.14       55.69     12.43 o
  -3  12   3       19.04       35.65      7.86 o
  -2  12   3        0.38        6.77      6.60 o
  -1  12   3      305.46      296.80     11.66 o
   0  12   3        2.54        0.69      4.69 o
   1  12   3       91.99      103.98      7.36 o
   2  12   3      385.46      355.66      9.62 o
   3  12   3      282.62      355.49     11.63 o
   4  12   3     5177.55     5449.62     55.70 o
   5  12   3        1.26       45.91      5.42 o
   6  12   3     1830.69     2024.25     33.41 o
   7  12   3      166.81      151.77      8.92 o
   8  12   3     6005.51     5867.63     77.55 o
   9  12   3       58.69       91.81      6.82 o
  10  12   3      607.87      596.87     14.50 o
  11  12   3       54.63       32.95      7.57 o
  12  12   3      477.43      447.01     16.44 o
  13  12   3       82.82      127.85     10.24 o
  14  12   3      916.97      812.93     22.25 o
  15  12   3      156.93      140.41     11.79 o
  16  12   3      101.32       95.51     19.72 o
  17  12   3       37.23       21.56     12.71 o
  18  12   3      176.07      185.14     17.09 o
  19  12   3      218.01      186.22     41.50 o
  20  12   3     1030.95     1113.32     66.60 o
  21  12   3      102.32      120.92     18.33 o
 -10  13   3      181.96      228.39     22.58 o
  -9  13   3      213.58      166.05     20.78 o
  -8  13   3       24.43       19.67     14.87 o
  -7  13   3       22.00       31.33     12.12 o
  -6  13   3      155.16      166.19     17.22 o
  -5  13   3      131.06      174.63     20.81 o
  -4  13   3      669.00      669.92     22.18 o
  -3  13   3        2.70        4.93      7.55 o
  -2  13   3      703.92      663.71     21.50 o
  -1  13   3      202.98      175.70     11.05 o
   0  13   3      123.67      156.73     10.64 o
   1  13   3       19.81       56.66      6.71 o
   2  13   3        4.74       11.57      5.20 o
   3  13   3       17.35       44.57      5.37 o
   4  13   3      648.24      720.84     18.72 o
   5  13   3        0.83        3.66      4.86 o
   6  13   3     6985.13     6554.69     76.45 o
   7  13   3       42.40       55.69      7.14 o
   8  13   3     1446.43     1323.19     26.20 o
   9  13   3       65.54       63.96      7.44 o
  10  13   3      413.33      415.62     11.97 o
  11  13   3      933.72      891.50     25.33 o
  12  13   3        2.48        9.96      6.03 o
  13  13   3        0.73       52.13      9.62 o
  14  13   3      108.41      117.76     12.77 o
  15  13   3       47.14       23.71      8.44 o
  16  13   3      417.37      435.25     19.69 o
  17  13   3       50.96       59.45     24.15 o
  18  13   3      244.91      274.66     18.87 o
  19  13   3       65.32       84.84     13.85 o
  20  13   3       43.67       19.31     11.81 o
  21  13   3       33.61       33.21     13.43 o
  -9  14   3       16.63       23.51     18.95 o
  -8  14   3      260.81      266.78     25.03 o
  -7  14   3      110.27       94.28     21.35 o
  -6  14   3        4.79       29.27     12.10 o
  -5  14   3        5.34       19.49      9.03 o
  -4  14   3     2076.48     2157.75     42.99 o
  -3  14   3        0.77       15.50      8.68 o
  -2  14   3      122.45      116.03     14.71 o
  -1  14   3      140.36      155.78     12.80 o
   0  14   3        0.55       -1.72      6.51 o
   1  14   3        1.96       24.71      6.37 o
   2  14   3        7.28        8.83      5.63 o
   3  14   3        3.18       85.04     10.45 o
   4  14   3       58.70       51.29      7.26 o
   5  14   3       86.14      105.21      8.86 o
   6  14   3        2.91        6.90      6.18 o
   7  14   3      212.09      186.85     11.65 o
   8  14   3      651.44      528.26     19.13 o
   9  14   3      226.07      203.37     12.22 o
  10  14   3      272.94      297.63     13.55 o
  11  14   3       97.76       68.61     11.08 o
  12  14   3     1984.68     1920.32     41.17 o
  13  14   3      259.34      245.05     16.66 o
  14  14   3      331.46      326.30     18.35 o
  15  14   3        3.79        5.75      8.18 o
  16  14   3      150.93      178.58     26.08 o
  17  14   3       27.73       81.91     20.15 o
  18  14   3       77.74       64.26     12.55 o
  19  14   3        0.61       13.05     10.09 o
  20  14   3      155.05      182.25     19.30 o
  21  14   3      213.17      215.26     26.19 o
  -8  15   3        0.54       -2.17     13.66 o
  -7  15   3       21.54       19.85     14.44 o
  -6  15   3        0.88       20.21     12.54 o
  -5  15   3        3.78       10.56     11.58 o
  -4  15   3        5.25       15.83      9.34 o
  -3  15   3      447.15      418.37     19.63 o
  -2  15   3      382.56      390.61     18.84 o
  -1  15   3      103.84      112.78     12.12 o
   0  15   3       34.62       25.40      8.67 o
   1  15   3       27.73       46.75     10.78 o
   2  15   3      692.27      702.73     18.78 o
   3  15   3      215.69      198.16     14.90 o
   4  15   3        1.11       12.55      6.01 o
   5  15   3      139.98      124.56      9.78 o
   6  15   3     7161.12     6797.67     84.53 o
   7  15   3      173.64      164.63     12.35 o
   8  15   3     2146.40     1971.65     38.26 o
   9  15   3      146.62      146.27     11.52 o
  10  15   3       17.30        7.12      6.25 o
  11  15   3       81.59       60.23      8.63 o
  12  15   3      672.60      671.74     29.63 o
  13  15   3       12.11       10.82      8.50 o
  14  15   3      141.12      159.76     15.28 o
  15  15   3      133.93      130.21     15.22 o
  16  15   3       17.92       19.71     11.31 o
  17  15   3       12.21        5.35      9.44 o
  18  15   3     1840.55     1910.02     62.44 o
  19  15   3       84.97       70.20     13.77 o
  20  15   3        7.52       30.44     11.80 o
  -6  16   3       51.74       44.12     15.50 o
  -5  16   3       36.58       33.89     22.38 o
  -4  16   3       40.99       55.07     11.49 o
  -3  16   3       32.47       35.85     11.00 o
  -2  16   3        8.44       12.95      9.72 o
  -1  16   3       17.41       25.54      9.92 o
   0  16   3        0.66       -7.36      7.72 o
   1  16   3       20.95       35.43     11.21 o
   2  16   3       84.19       76.62     12.93 o
   3  16   3        2.47       -0.80      7.92 o
   4  16   3       22.13       13.88     10.62 o
   5  16   3       76.93      121.24     12.84 o
   6  16   3     1750.34     1735.00     40.46 o
   7  16   3      182.71      154.87     16.06 o
   8  16   3      156.61      134.19     14.85 o
   9  16   3       48.53       60.21     11.17 o
  10  16   3       14.50       16.28     10.21 o
  11  16   3      109.13      108.17     15.58 o
  12  16   3       26.66       24.04     12.47 o
  13  16   3        7.45       22.86      9.91 o
  14  16   3        3.18        6.42      8.72 o
  15  16   3        3.50       11.52      9.63 o
  16  16   3     1410.79     1385.33     40.24 o
  17  16   3      175.87      148.06     16.02 o
  18  16   3        6.80        5.08     10.09 o
  19  16   3       34.63       42.27     13.04 o
  20  16   3       78.39       78.38     15.05 o
  -5  17   3       28.76       19.49     14.10 o
  -4  17   3       47.04       47.80     11.58 o
  -3  17   3        0.56       17.73     10.54 o
  -2  17   3       67.43       44.60     11.97 o
  -1  17   3       16.40       27.04     10.91 o
   0  17   3       63.01       52.41     14.30 o
   1  17   3       29.36       14.21     10.04 o
   2  17   3      348.66      375.61     40.30 o
   3  17   3       14.35        6.51      8.68 o
   4  17   3      868.39      857.91     28.62 o
   5  17   3      225.14      209.43     23.40 o
   6  17   3      478.54      466.53     21.52 o
   7  17   3       76.65       88.37     16.56 o
   8  17   3      808.64      676.95     32.28 o
   9  17   3      153.80      138.57     18.05 o
  10  17   3      228.79      204.07     19.99 o
  11  17   3        0.06       21.40     10.48 o
  12  17   3       34.73       26.33     10.73 o
  13  17   3        5.76       17.38      9.93 o
  14  17   3       21.03       29.36     10.90 o
  15  17   3      117.21      118.71     15.58 o
  16  17   3       28.79       46.16     12.36 o
  17  17   3      127.64      107.39     15.38 o
  18  17   3       42.69       50.09     14.15 o
  19  17   3       21.10       58.56     15.24 o
  20  17   3       13.69       12.56     12.28 o
  -4  18   3        4.66        2.88     12.98 o
  -3  18   3       12.82       11.48     10.53 o
  -2  18   3       64.38       54.86     12.46 o
  -1  18   3        0.32       16.52     10.93 o
   0  18   3        0.35        6.18     10.55 o
   1  18   3      253.37      230.26     23.24 o
   2  18   3       37.19       80.15     17.89 o
   3  18   3       26.01       58.87     16.28 o
   4  18   3     2111.28     2269.47     49.86 o
   5  18   3       57.55       49.88     11.91 o
   6  18   3      537.00      533.59     24.36 o
   7  18   3       68.87       63.02     22.04 o
   8  18   3      225.76      276.28     24.31 o
   9  18   3        2.49       20.47     12.34 o
  10  18   3       13.13       -2.72     10.29 o
  11  18   3       44.69       45.53     12.64 o
  12  18   3       51.30       46.54     20.93 o
  13  18   3        0.00       14.63     15.74 o
  14  18   3     1260.94     1206.10     39.87 o
  15  18   3       66.33       77.38     14.60 o
  16  18   3     1229.50     1176.76     39.79 o
  17  18   3        0.01        7.69     15.44 o
  18  18   3       71.28       77.63     16.31 o
  19  18   3       25.56       29.68     14.34 o
  -2  19   3       96.58       58.59     13.21 o
  -1  19   3       34.33       64.71     15.74 o
   0  19   3      371.95      384.39     45.20 o
   1  19   3       76.47       54.42     17.19 o
   2  19   3       67.57       83.21     18.56 o
   3  19   3       37.02       23.93     15.58 o
   4  19   3       13.91       15.64     12.22 o
   5  19   3       65.40       57.69     12.99 o
   6  19   3      157.43      195.71     19.15 o
   7  19   3       31.46       28.24     14.68 o
   8  19   3      177.94      161.97     18.83 o
   9  19   3       15.29       13.31     11.58 o
  10  19   3       15.06        4.08     11.15 o
  11  19   3       17.86       -5.64      9.87 o
  12  19   3      137.30      152.45     18.47 o
  13  19   3       15.06       78.02     24.40 o
  14  19   3       52.86       43.26     13.11 o
  15  19   3       84.98       76.52     14.90 o
  16  19   3      527.70      433.62     27.32 o
  17  19   3        1.56       16.73     15.91 o
  18  19   3       50.57       84.81     17.18 o
  19  19   3        0.19        2.88     12.54 o
   0  20   3        1.08       -3.05     14.84 o
   1  20   3       15.74       36.75     16.68 o
   2  20   3       44.84       39.42     22.01 o
   3  20   3      212.67      197.92     33.93 o
   4  20   3       50.49       70.42     17.87 o
   5  20   3      117.79      116.67     18.04 o
   6  20   3        1.86      -10.93     10.93 o
   7  20   3       57.21       34.79     16.42 o
   8  20   3       97.17       52.39     18.68 o
   9  20   3       10.88       40.88     19.15 o
  10  20   3       46.91       34.65     13.39 o
  11  20   3       14.76       13.61     12.02 o
  12  20   3      546.46      581.65     34.99 o
  13  20   3       48.86       11.17     12.26 o
  14  20   3      189.95      231.61     22.60 o
  15  20   3       93.12       89.56     18.63 o
  16  20   3        5.04       11.01     14.12 o
  17  20   3        0.42       26.45     14.29 o
  18  20   3       42.45       36.60     15.83 o
   2  21   3       78.57       75.47     19.35 o
   3  21   3       21.68        9.88     16.65 o
   4  21   3       70.48       17.34     19.95 o
   5  21   3        4.56       11.93     19.40 o
   6  21   3        3.85       -4.89     12.71 o
   7  21   3       18.95       28.71     14.66 o
   8  21   3        0.12        3.03     14.72 o
   9  21   3       30.99       27.00     16.26 o
  10  21   3      166.54      281.96     29.22 o
  11  21   3       76.75       71.94     19.41 o
  12  21   3       71.53      109.72     38.64 o
  13  21   3       51.10       33.45     14.58 o
  14  21   3       14.14       15.15     15.24 o
  15  21   3       12.79       16.10     14.71 o
  16  21   3       31.56       39.15     15.96 o
  17  21   3       37.48       24.60     15.56 o
   4  22   3       10.70       26.72     31.05 o
   5  22   3       26.02       16.27     20.32 o
   6  22   3       52.13       68.40     24.70 o
   7  22   3        1.55       -4.60     12.96 o
   8  22   3      414.69      468.78     37.02 o
   9  22   3       79.64      130.04     25.23 o
  10  22   3       70.33       72.55     23.20 o
  11  22   3        5.37       -4.20     14.79 o
  12  22   3      657.56      698.49     41.99 o
  13  22   3       29.39       32.98     16.51 o
  14  22   3      107.54       95.32     31.90 o
  15  22   3        5.66      -14.92     17.14 o
   8  23   3        9.46       17.82     18.01 o
   9  23   3       28.74       30.63     23.37 o
  10  23   3      190.38      179.54     29.60 o
  11  23   3      147.03      217.39     29.37 o
  12  23   3      141.74      150.46     65.38 o
 -14 -21   4      250.36      271.77     23.68 o
 -13 -21   4        5.53        4.88     16.21 o
 -12 -21   4      112.08      109.09     16.98 o
 -11 -21   4       11.23       20.23     12.41 o
 -10 -21   4        5.54       18.58     12.43 o
  -9 -21   4       56.97       33.01     16.25 o
  -8 -21   4       28.92       30.86     16.46 o
  -7 -21   4       13.87       36.27     15.69 o
  -6 -21   4       24.88       16.36     21.78 o
  -5 -21   4        0.01      -29.66     30.87 o
 -16 -20   4      325.20      332.93     33.74 o
 -15 -20   4        0.44       22.51     13.23 o
 -14 -20   4      114.33      190.60     20.99 o
 -13 -20   4        9.06       18.40     12.30 o
 -12 -20   4      168.71      165.95     17.44 o
 -11 -20   4        0.69       21.69     11.31 o
 -10 -20   4      757.12      756.89     31.55 o
  -9 -20   4        1.50       -5.46     10.49 o
  -8 -20   4      522.69      627.97     34.37 o
  -7 -20   4       19.28       26.45     21.68 o
  -6 -20   4       60.94       73.55     15.08 o
  -5 -20   4        4.03       35.04     21.94 o
  -4 -20   4      291.97      256.27     33.29 o
  -3 -20   4        2.84       16.58     20.18 o
  -2 -20   4        0.70      -17.66     17.66 o
 -17 -19   4        0.54       -4.82     12.77 o
 -16 -19   4        4.74        2.40     14.14 o
 -15 -19   4       99.64      133.04     18.86 o
 -14 -19   4      389.74      401.28     27.47 o
 -13 -19   4       27.46        6.22     22.26 o
 -12 -19   4        3.09       14.26     11.56 o
 -11 -19   4       11.58       16.56     10.39 o
 -10 -19   4       21.19        1.60      9.87 o
  -9 -19   4        1.18        7.56      9.88 o
  -8 -19   4      695.57      730.09     30.08 o
  -7 -19   4       19.73       18.30     13.11 o
  -6 -19   4      324.06      437.31     30.45 o
  -5 -19   4        2.58       24.38     12.16 o
  -4 -19   4      481.72      486.89     73.95 o
  -3 -19   4       17.57       30.44     28.92 o
  -2 -19   4      120.48       97.51     41.32 o
  -1 -19   4      180.10      164.67     44.84 o
   0 -19   4        5.49      -14.62     16.94 o
 -18 -18   4      387.88      422.08     34.12 o
 -17 -18   4       13.79       20.52     12.42 o
 -16 -18   4      402.58      449.63     26.75 o
 -15 -18   4        0.09        4.51     10.75 o
 -14 -18   4       28.76       21.31     14.70 o
 -13 -18   4        3.39       10.74     10.21 o
 -12 -18   4      945.89      857.36     34.12 o
 -11 -18   4       82.08       86.69     15.20 o
 -10 -18   4      527.34      523.94     29.52 o
  -9 -18   4       59.45       62.32     12.05 o
  -8 -18   4       16.54        8.81      9.31 o
  -7 -18   4       13.95        8.46     11.70 o
  -6 -18   4      134.70      131.21     18.22 o
  -5 -18   4        1.33       15.58     11.19 o
  -4 -18   4      117.76      114.58     17.22 o
  -3 -18   4       95.91      128.98     25.17 o
  -2 -18   4       65.34       53.63     21.11 o
  -1 -18   4       69.83       19.02     18.60 o
   0 -18   4      406.64      458.56     37.58 o
   1 -18   4       22.00       57.13     38.34 o
   2 -18   4        0.05       -4.47     14.57 o
 -19 -17   4       17.98       25.57     13.75 o
 -18 -17   4        0.86        3.52      7.70 o
 -17 -17   4       41.64       36.77     13.49 o
 -16 -17   4      111.40      107.41     17.82 o
 -15 -17   4       47.26       46.00     17.19 o
 -14 -17   4       20.62       40.97     12.36 o
 -13 -17   4       96.85      109.78     15.88 o
 -12 -17   4      288.11      308.42     22.01 o
 -11 -17   4       30.29       17.30     10.48 o
 -10 -17   4        1.01       -5.55      9.28 o
  -9 -17   4        2.67       -4.47      9.76 o
  -8 -17   4       40.06       34.14     11.85 o
  -7 -17   4        7.66        2.55      8.53 o
  -6 -17   4       76.55       88.64     13.33 o
  -5 -17   4        0.24        2.87     10.37 o
  -4 -17   4       14.14        2.83     10.87 o
  -3 -17   4       20.94       31.35     15.96 o
  -2 -17   4       38.94        2.09     25.28 o
  -1 -17   4      126.79      179.40     26.60 o
   0 -17   4        0.97        1.40     16.65 o
   1 -17   4       41.25       45.51     12.75 o
   2 -17   4      152.92      133.32     23.89 o
   3 -17   4       11.69        8.11     12.20 o
 -20 -16   4      394.06      416.66     24.11 o
 -19 -16   4       25.84       29.05     20.17 o
 -18 -16   4      680.83      738.16     32.17 o
 -17 -16   4      144.60      139.13     12.39 o
 -16 -16   4      290.49      362.70     21.91 o
 -15 -16   4       43.89       42.86     16.61 o
 -14 -16   4      320.74      359.80     21.98 o
 -13 -16   4       13.36       14.40      9.40 o
 -12 -16   4      106.05       93.66     13.72 o
 -11 -16   4        3.50       11.06      9.51 o
 -10 -16   4     1167.49     1078.18     35.20 o
  -9 -16   4       33.81        6.88      9.31 o
  -8 -16   4      415.54      456.54     24.34 o
  -7 -16   4       20.01       17.06      9.93 o
  -6 -16   4     1296.76     1318.61     35.09 o
  -5 -16   4        9.42       25.16      8.79 o
  -4 -16   4        5.45       -2.24      8.92 o
  -3 -16   4       10.67       20.60      9.95 o
  -2 -16   4      255.70      204.98     26.22 o
  -1 -16   4       45.71       32.71     32.39 o
   0 -16   4        2.22       -5.05     10.57 o
   1 -16   4       60.32       64.84     15.07 o
   2 -16   4       11.89        4.43     11.49 o
   3 -16   4       13.20       28.82     12.84 o
   4 -16   4      187.66      141.80     20.96 o
   5 -16   4        4.12        4.84     14.87 o
 -20 -15   4       36.18       28.92     31.60 o
 -19 -15   4       73.51      116.53     37.84 o
 -18 -15   4      292.25      356.23     29.98 o
 -17 -15   4       42.90       26.36     10.95 o
 -16 -15   4      100.75       92.81      9.94 o
 -15 -15   4      108.24      132.89     15.16 o
 -14 -15   4      112.68      144.20     14.78 o
 -13 -15   4        1.13       -3.34      8.19 o
 -12 -15   4      421.11      327.18     20.29 o
 -11 -15   4       35.09       33.27     10.55 o
 -10 -15   4      337.80      317.23     20.10 o
  -9 -15   4        6.63       18.32      8.58 o
  -8 -15   4       89.27       95.60     13.04 o
  -7 -15   4       76.23       57.43     11.76 o
  -6 -15   4       63.68       58.97     10.78 o
  -5 -15   4       90.53       86.57     10.66 o
  -4 -15   4      399.12      404.49     22.15 o
  -3 -15   4        1.37       13.16      8.94 o
  -2 -15   4      439.11      478.86     21.27 o
  -1 -15   4        0.77       -2.96      8.44 o
   0 -15   4        7.93       17.95     13.48 o
   1 -15   4        2.96       11.85     15.77 o
   2 -15   4       39.71       21.01     11.33 o
   3 -15   4      180.18      184.32     24.47 o
   4 -15   4      493.63      506.52     30.50 o
   5 -15   4       50.13       33.13     15.31 o
   6 -15   4        3.23       19.59     14.86 o
 -19 -14   4       93.92      129.42     38.89 o
 -18 -14   4        2.77       10.38      7.80 o
 -17 -14   4        0.03       -6.83      7.92 o
 -16 -14   4      304.32      305.88     13.50 o
 -15 -14   4       38.11       41.14     10.47 o
 -14 -14   4      354.45      294.46     17.93 o
 -13 -14   4        1.67       65.30     13.47 o
 -12 -14   4      734.33      726.75     26.59 o
 -11 -14   4       14.01       13.13      8.43 o
 -10 -14   4     1878.49     1603.65     34.18 o
  -9 -14   4        0.45       10.50      8.67 o
  -8 -14   4      311.05      277.55     22.40 o
  -7 -14   4      100.96       81.82     14.88 o
  -6 -14   4     1675.54     1789.53     41.69 o
  -5 -14   4       50.28       28.52      7.13 o
  -4 -14   4        0.04        3.98      6.03 o
  -3 -14   4      107.76      136.11     11.08 o
  -2 -14   4        9.50       11.89      7.14 o
  -1 -14   4        0.41       15.34      9.93 o
   0 -14   4        9.26       -2.11      8.24 o
   1 -14   4       59.48       45.26     10.26 o
   2 -14   4      207.03      232.43     18.88 o
   3 -14   4        1.29       -4.55      8.90 o
   4 -14   4       41.40       60.55     12.74 o
   5 -14   4       54.67       58.71     15.38 o
   6 -14   4       70.64       84.22     18.09 o
   7 -14   4        0.17        5.57     16.42 o
 -18 -13   4      324.40      286.88     27.29 o
 -17 -13   4      122.60      122.89     25.65 o
 -16 -13   4        1.62       11.35      5.30 o
 -15 -13   4       91.66      123.55      9.01 o
 -14 -13   4     2058.11     2112.85     45.88 o
 -13 -13   4       63.73       63.83     10.88 o
 -12 -13   4        6.23        2.46      7.92 o
 -11 -13   4       36.25       24.76      8.75 o
 -10 -13   4       48.16       24.78      6.41 o
  -9 -13   4       50.54       71.09     12.38 o
  -8 -13   4     3371.38     3241.87     54.79 o
  -7 -13   4        1.79       11.92      8.03 o
  -6 -13   4      350.71      276.28     19.17 o
  -5 -13   4       56.31       35.99      6.33 o
  -4 -13   4       98.78       98.01     10.17 o
  -3 -13   4       26.36       31.07      6.52 o
  -2 -13   4     2892.37     2787.64     37.89 o
  -1 -13   4       73.48       69.23      7.47 o
   0 -13   4        4.62        4.75      6.90 o
   1 -13   4      144.48      125.59     12.28 o
   2 -13   4      435.19      436.46     19.20 o
   3 -13   4       35.57       38.46      9.82 o
   4 -13   4       18.35       33.53      9.79 o
   5 -13   4        1.69        1.28      9.03 o
   6 -13   4      284.09      280.65     35.53 o
   7 -13   4      126.74      108.47     23.15 o
   8 -13   4       55.00       96.34     61.55 o
 -18 -12   4       54.80       58.44     17.10 o
 -17 -12   4       94.55      102.34     18.63 o
 -16 -12   4      170.73      172.92     21.18 o
 -15 -12   4        4.48       46.97     15.19 o
 -14 -12   4       11.16       11.29      7.52 o
 -13 -12   4        6.31       11.00      6.78 o
 -12 -12   4       12.52       -0.43      6.44 o
 -11 -12   4      688.52      589.11     21.48 o
 -10 -12   4      208.13      212.49     14.47 o
  -9 -12   4      184.56      219.08      9.65 o
  -8 -12   4        8.97        5.72      6.06 o
  -7 -12   4      119.94      113.68     11.35 o
  -6 -12   4       29.41       52.03      7.59 o
  -5 -12   4      325.93      355.58     14.65 o
  -4 -12   4       80.95       73.14      7.28 o
  -3 -12   4      183.70      192.83     10.15 o
  -2 -12   4      609.23      600.97     17.69 o
  -1 -12   4       48.30       31.19      5.88 o
   0 -12   4       32.98       21.97      5.65 o
   1 -12   4       18.73       23.58      7.25 o
   2 -12   4        2.48        5.27      7.81 o
   3 -12   4       33.58       24.92      8.92 o
   4 -12   4        0.18        6.44      9.44 o
   5 -12   4      138.78      158.22     15.50 o
   6 -12   4       94.11      137.85     43.87 o
   7 -12   4       10.72        8.94     14.08 o
   8 -12   4      514.78      510.31     34.83 o
   9 -12   4        0.06       -1.71     16.68 o
 -17 -11   4       19.46       66.98     16.00 o
 -16 -11   4     1324.46     1396.45     72.53 o
 -15 -11   4      129.37      130.05     33.49 o
 -14 -11   4      304.55      325.34     14.78 o
 -13 -11   4       10.18      150.40     18.08 o
 -12 -11   4     1419.13     1108.02     34.93 o
 -11 -11   4       50.56       60.20     11.28 o
 -10 -11   4     4188.94     3805.90     59.32 o
  -9 -11   4       20.09       72.94      6.02 o
  -8 -11   4     1379.40     1349.35     23.60 o
  -7 -11   4        4.30       59.55      8.91 o
  -6 -11   4      251.57      298.74     12.76 o
  -5 -11   4        2.19        3.63      4.90 o
  -4 -11   4    13121.12    13545.33    131.15 o
  -3 -11   4       25.09       54.47      6.57 o
  -2 -11   4      200.54      211.82      8.90 o
  -1 -11   4        4.55       53.35      5.96 o
   0 -11   4        3.42        9.34      5.13 o
   1 -11   4        8.65        9.66      5.22 o
   2 -11   4     2679.63     2588.68     43.63 o
   3 -11   4      132.33      124.61     12.57 o
   4 -11   4      321.63      345.88     17.80 o
   5 -11   4      166.30      192.40     14.27 o
   6 -11   4       88.90       99.12     13.24 o
   7 -11   4        0.50        3.95     13.92 o
   8 -11   4      596.63      657.57     36.38 o
   9 -11   4       43.99       50.47     18.03 o
  10 -11   4       14.80       -8.93     13.83 o
 -17 -10   4       12.57       42.29     24.79 o
 -16 -10   4       38.63       32.17     10.64 o
 -15 -10   4      153.85      134.53     17.78 o
 -14 -10   4        2.48        4.50      8.38 o
 -13 -10   4        2.47       16.97      5.77 o
 -12 -10   4     6846.37     6537.12    106.27 o
 -11 -10   4      911.77      796.59     19.82 o
 -10 -10   4       84.40      101.13     13.78 o
  -9 -10   4      287.64      269.01     11.24 o
  -8 -10   4      660.06      733.61     14.14 o
  -7 -10   4      153.10      131.68      6.44 o
  -6 -10   4      128.91      177.84      8.86 o
  -5 -10   4        0.00       36.05      5.54 o
  -4 -10   4     1899.90     2079.71     30.49 o
  -3 -10   4        1.10       27.07      4.64 o
  -2 -10   4     2613.08     2601.11     28.98 o
  -1 -10   4       48.26       46.49      5.23 o
   0 -10   4     4461.04     4256.39     43.18 o
   1 -10   4      452.18      372.43     11.38 o
   2 -10   4      680.27      627.71     17.32 o
   3 -10   4        9.58       15.00      8.10 o
   4 -10   4        0.13        8.37      7.77 o
   5 -10   4        0.99       13.82      7.76 o
   6 -10   4     1027.53     1114.06     31.67 o
   7 -10   4        9.46       -6.17     11.72 o
   8 -10   4       20.71        8.52     13.36 o
   9 -10   4        9.93       -2.75     13.55 o
  10 -10   4      905.04      924.71    113.81 o
  11 -10   4      223.11      227.46     27.89 o
 -21  -9   4       15.34       20.17     13.25 o
 -17  -9   4        1.35       25.28     21.27 o
 -16  -9   4      164.14      154.94     23.71 o
 -15  -9   4      309.21      261.78     21.59 o
 -14  -9   4       85.43       95.65     13.73 o
 -13  -9   4       36.51       25.96      7.35 o
 -12  -9   4        3.60        9.92      8.05 o
 -11  -9   4      264.38      199.98     17.95 o
 -10  -9   4      499.34      466.88     12.12 o
  -9  -9   4       88.66      105.30      6.91 o
  -8  -9   4      157.20      234.57      6.53 o
  -7  -9   4      562.57      529.99     10.26 o
  -6  -9   4      642.07      628.28     13.62 o
  -5  -9   4      434.78      360.39     10.08 o
  -4  -9   4      337.54      248.87      8.27 o
  -3  -9   4      130.21      132.78      6.28 o
  -2  -9   4     1440.43     1471.96     15.90 o
  -1  -9   4      144.93      146.99      5.20 o
   0  -9   4       10.44        7.72      3.36 o
   1  -9   4       57.16       55.45      4.77 o
   2  -9   4      192.54      221.21      8.46 o
   3  -9   4       94.87      119.21      9.38 o
   4  -9   4      129.89      124.25     12.89 o
   5  -9   4       21.28       24.41      8.90 o
   6  -9   4       31.17       44.57      9.66 o
   7  -9   4       59.19       70.39     19.05 o
   8  -9   4        6.65       14.86     10.37 o
   9  -9   4       12.83        8.88     19.44 o
  10  -9   4       18.77       13.71     12.55 o
  11  -9   4       99.66       73.87     15.66 o
  12  -9   4       99.39      126.66     28.25 o
 -21  -8   4       29.77       35.97     16.77 o
 -20  -8   4       75.29       59.91     15.56 o
 -19  -8   4       59.38       69.03     13.85 o
 -16  -8   4       10.65        4.37     17.99 o
 -15  -8   4       12.77       19.31     11.24 o
 -14  -8   4     1647.45     1732.97     38.78 o
 -13  -8   4        0.17       -0.50      6.53 o
 -12  -8   4      346.65      312.52     32.29 o
 -11  -8   4       77.75       81.37      9.71 o
 -10  -8   4        1.43       -0.62      4.34 o
  -9  -8   4      148.65      142.91     10.44 o
  -8  -8   4        3.08       -1.86      3.26 o
  -7  -8   4       41.32       39.08      3.50 o
  -6  -8   4     4519.98     4537.64     43.95 o
  -5  -8   4        4.49       39.62      4.59 o
  -4  -8   4     4354.71     4881.23     50.75 o
  -3  -8   4       40.29       43.98      4.39 o
  -2  -8   4      125.56      198.92      5.18 o
  -1  -8   4       91.83       59.95      3.60 o
   0  -8   4      623.19      484.18      9.18 o
   1  -8   4       14.25       19.21      3.36 o
   2  -8   4     2279.45     2304.60     23.74 o
   3  -8   4      103.50      126.57      7.21 o
   4  -8   4      119.07      116.72      8.67 o
   5  -8   4        4.88       10.79      5.72 o
   6  -8   4     1365.74     1455.15     57.54 o
   7  -8   4       29.03       52.73     10.05 o
   8  -8   4      550.46      575.46     27.10 o
   9  -8   4        9.10        4.12     10.32 o
  10  -8   4      456.11      464.07     25.73 o
  11  -8   4      215.03      235.60     19.52 o
  12  -8   4      132.81      117.04     13.14 o
  13  -8   4      155.95      139.87     42.90 o
 -21  -7   4      179.57      205.38     27.95 o
 -20  -7   4      615.38      651.25     40.35 o
 -19  -7   4      161.29      160.65     20.42 o
 -18  -7   4        0.79       13.12     10.69 o
 -16  -7   4      688.57      561.08     49.46 o
 -15  -7   4       98.83      102.38     20.83 o
 -14  -7   4     1998.94     2078.19     42.65 o
 -13  -7   4        7.70        2.17      5.56 o
 -12  -7   4        2.13       -0.97      6.20 o
 -11  -7   4        7.25        2.20      2.84 o
 -10  -7   4      230.71      191.11      8.53 o
  -9  -7   4        1.67       37.99      7.47 o
  -8  -7   4      159.26       77.39      8.71 o
  -7  -7   4      457.61      501.99      9.34 o
  -6  -7   4     6542.99     7153.46     67.87 o
  -5  -7   4      192.43      389.35      9.13 o
  -4  -7   4       67.97      133.76      6.20 o
  -3  -7   4       25.54       27.01      3.96 o
  -2  -7   4     7961.96     7508.26     85.53 o
  -1  -7   4        3.50       23.83      2.78 o
   0  -7   4       11.03        9.85      2.32 o
   1  -7   4       48.49       53.18      3.76 o
   2  -7   4     1719.27     1757.54     19.63 o
   3  -7   4      204.15      259.93      7.87 o
   4  -7   4    12401.78    13078.23    125.24 o
   5  -7   4      597.61      573.11     19.47 o
   6  -7   4      311.75      273.10     11.22 o
   7  -7   4        2.59       18.01      8.23 o
   8  -7   4      115.30       91.11     13.29 o
   9  -7   4        0.56       15.38     10.19 o
  10  -7   4        1.67       27.15     10.78 o
  11  -7   4        0.07       10.00     10.20 o
  12  -7   4       41.07       91.99     31.47 o
  13  -7   4      110.42       64.16     32.33 o
  14  -7   4      153.84      157.37     44.36 o
 -20  -6   4      211.22      210.97     27.10 o
 -19  -6   4       93.92      109.86     20.05 o
 -18  -6   4      261.49      292.99     25.76 o
 -17  -6   4      179.99      192.25     19.44 o
 -16  -6   4      150.87      154.94     22.06 o
 -15  -6   4      327.92      383.57     29.85 o
 -14  -6   4      313.46      324.41     19.22 o
 -13  -6   4      452.03      407.06     12.73 o
 -12  -6   4      862.50      870.96     31.13 o
 -11  -6   4      190.54      167.06     11.46 o
 -10  -6   4     3050.37     3097.59     37.23 o
  -9  -6   4        8.25        2.30      3.85 o
  -8  -6   4     2554.40     2789.95     50.56 o
  -7  -6   4       49.37       67.61      7.54 o
  -6  -6   4     7273.04     8208.48     86.18 o
  -5  -6   4       62.12      140.63      5.00 o
  -4  -6   4      912.64     1045.71     15.94 o
  -3  -6   4       93.53      109.48      5.16 o
  -2  -6   4      459.46      455.19      9.27 o
  -1  -6   4      157.24      131.19      4.46 o
   0  -6   4      568.88      700.07     10.46 o
   1  -6   4      214.75      155.33      7.18 o
   2  -6   4      137.59      229.87      7.01 o
   3  -6   4      243.80      250.68      8.30 o
   4  -6   4     1813.13     1962.53     23.04 o
   5  -6   4        3.68       -1.58      5.44 o
   6  -6   4       22.13       33.89      8.39 o
   7  -6   4       39.00       43.50     11.35 o
   8  -6   4      247.56      227.09     15.36 o
   9  -6   4        8.04        3.17      8.32 o
  10  -6   4      913.94      890.60     49.08 o
  11  -6   4       99.70       75.80     13.89 o
  12  -6   4      648.22      625.24     61.98 o
  13  -6   4        1.65        4.62     21.75 o
  14  -6   4       96.14      127.72     38.64 o
 -20  -5   4      148.75      167.58     28.07 o
 -19  -5   4       85.15      126.26     23.33 o
 -18  -5   4     1036.83     1178.66     56.02 o
 -17  -5   4       73.44       91.14     17.50 o
 -16  -5   4      340.82      326.90     24.43 o
 -15  -5   4        0.14        2.97      7.34 o
 -14  -5   4      545.57      462.35     30.65 o
 -13  -5   4        0.73        4.79      6.85 o
 -12  -5   4      755.20      713.59     17.88 o
 -11  -5   4       29.61       33.02      4.80 o
 -10  -5   4        6.59        3.27      3.11 o
  -9  -5   4       23.92       51.58      5.61 o
  -8  -5   4        5.67        7.76      3.22 o
  -7  -5   4       95.98       94.80      7.45 o
  -6  -5   4     1406.56     1580.63     26.83 o
  -5  -5   4      133.23      153.70      5.22 o
  -4  -5   4     1721.84     1659.99     20.05 o
  -3  -5   4        0.00        2.90      2.79 o
  -2  -5   4        0.95        6.97      3.15 o
  -1  -5   4      137.58      123.43      4.11 o
   0  -5   4       17.16       15.37      2.57 o
   1  -5   4      123.65      151.46      5.48 o
   2  -5   4     7914.62     7572.70     65.54 o
   3  -5   4        2.00        8.17      2.99 o
   4  -5   4      255.48      185.93      6.49 o
   5  -5   4      274.41      314.56      9.11 o
   6  -5   4      253.98      338.17     13.93 o
   7  -5   4        2.82       19.81     10.37 o
   8  -5   4     2717.56     2716.44     52.25 o
   9  -5   4      288.25      220.74     15.61 o
  10  -5   4      147.41      124.48     28.01 o
  11  -5   4        0.70        5.43     16.16 o
  12  -5   4      301.08      318.51     45.09 o
  13  -5   4      100.56      136.11     35.61 o
  14  -5   4      272.71      262.37     47.03 o
  15  -5   4       82.45       94.42     34.03 o
 -20  -4   4       10.80       14.58     18.23 o
 -19  -4   4      109.95       90.17     22.73 o
 -18  -4   4       21.50       -3.40     13.37 o
 -17  -4   4       36.06       31.35     14.95 o
 -16  -4   4      618.96      663.77     37.79 o
 -15  -4   4       45.87       37.91     10.62 o
 -14  -4   4       36.18       55.73     13.37 o
 -13  -4   4      482.92      441.01     17.66 o
 -12  -4   4     4419.21     4343.02     56.39 o
 -11  -4   4       16.09        4.62      6.25 o
 -10  -4   4       38.88       51.29      5.44 o
  -9  -4   4      184.29      187.76      7.60 o
  -8  -4   4     1473.32     1601.09     22.02 o
  -7  -4   4      429.70      486.62      9.72 o
  -6  -4   4     3453.90     3178.45     37.38 o
  -5  -4   4      180.66      226.96      6.27 o
  -4  -4   4    13114.21    13851.70    124.79 o
  -3  -4   4      164.89      145.46      3.94 o
  -2  -4   4     5610.60     5836.47     63.03 o
  -1  -4   4       39.56       42.77      3.41 o
   0  -4   4       13.73       24.72      2.63 o
   1  -4   4      356.29      275.62      6.56 o
   2  -4   4      341.26      363.71      7.60 o
   3  -4   4      151.30      117.69      6.30 o
   4  -4   4     4629.38     5165.44     46.96 o
   5  -4   4       55.73      108.83      5.57 o
   6  -4   4      160.37      205.42      8.57 o
   7  -4   4      469.80      399.45     14.43 o
   8  -4   4       13.50       16.69      8.13 o
   9  -4   4      103.44       97.39     12.62 o
  10  -4   4     1848.10     1577.24    123.71 o
  11  -4   4       17.86       26.79      6.91 o
  12  -4   4      121.57      152.88     32.20 o
  13  -4   4      171.90       85.19     28.80 o
  14  -4   4       34.05       20.05     22.85 o
  15  -4   4      104.72      109.13     37.06 o
  16  -4   4      245.73      277.68     50.80 o
 -20  -3   4      190.33      183.38     33.30 o
 -19  -3   4        8.61      -14.95     15.07 o
 -18  -3   4       84.84      137.93     25.88 o
 -17  -3   4        0.08       17.74     15.07 o
 -16  -3   4        5.73       -2.55     10.82 o
 -15  -3   4       16.46       24.91     13.00 o
 -14  -3   4      198.66      203.87     17.44 o
 -13  -3   4      154.60      157.36     13.98 o
 -12  -3   4      464.25      420.25     22.31 o
 -11  -3   4        0.28        8.37      3.49 o
 -10  -3   4        2.49        4.13      3.76 o
  -9  -3   4        8.21       22.78      4.74 o
  -8  -3   4     5100.36     5502.23     62.18 o
  -7  -3   4      173.69      190.99      7.46 o
  -6  -3   4      113.56      120.24      4.42 o
  -5  -3   4     1399.80     1183.66     15.28 o
  -4  -3   4     1323.32     1439.29     16.44 o
  -3  -3   4      177.52      107.88      4.15 o
  -2  -3   4    19471.47    20064.68    179.39 o
  -1  -3   4      257.81      195.34      4.79 o
   0  -3   4        1.88        1.00      2.51 o
   1  -3   4      214.21      164.92      5.27 o
   2  -3   4        3.36       35.46      3.17 o
   3  -3   4      174.81      219.11      6.34 o
   4  -3   4       33.29       84.75      6.29 o
   5  -3   4      306.69      249.58      9.58 o
   6  -3   4      679.14      693.17     13.09 o
   7  -3   4      101.08      127.66      8.10 o
   8  -3   4     1721.98     1606.67     34.19 o
   9  -3   4      358.34      348.27     25.44 o
  10  -3   4       77.60       50.28     23.51 o
  11  -3   4       29.52       27.34     16.04 o
  12  -3   4      250.12      256.29     36.21 o
  13  -3   4      148.58       95.03     29.77 o
  14  -3   4        0.21       -7.17     18.96 o
  15  -3   4        6.55      -17.38     17.38 o
  16  -3   4       17.29       39.37     28.07 o
 -19  -2   4       49.14       39.86     21.27 o
 -18  -2   4      608.68      595.59     47.88 o
 -17  -2   4       37.72       18.35     17.01 o
 -16  -2   4      380.02      410.02     35.61 o
 -15  -2   4       28.61       18.47     13.25 o
 -14  -2   4       96.36       73.72     13.62 o
 -13  -2   4      204.34      241.73     37.67 o
 -12  -2   4     3286.09     3255.86     67.02 o
 -11  -2   4      379.27      339.78     18.02 o
 -10  -2   4      293.61      245.94      8.26 o
  -9  -2   4        2.87       42.10      4.09 o
  -8  -2   4      229.44      354.38     10.28 o
  -7  -2   4       40.44       70.78      4.96 o
  -6  -2   4      741.59      725.61     12.04 o
  -5  -2   4        8.60       61.63      3.27 o
  -4  -2   4    12576.10    13458.94    132.61 o
  -3  -2   4       50.16      382.18     12.26 o
  -2  -2   4    14620.59    15632.05    152.69 o
  -1  -2   4      191.14      129.52      7.68 o
   0  -2   4    38116.68    39179.33    419.60 o
   1  -2   4      247.39      206.62      8.90 o
   2  -2   4     5741.22     6055.24     53.20 o
   3  -2   4       10.59        3.15      2.15 o
   4  -2   4     1321.68     1453.99     14.83 o
   5  -2   4     1666.92     1682.16     20.21 o
   6  -2   4     4432.18     4475.47     42.78 o
   7  -2   4      244.61      304.02     10.20 o
   8  -2   4      852.96      922.94     25.56 o
   9  -2   4      523.60      440.88     18.17 o
  10  -2   4      139.50      165.45     20.84 o
  11  -2   4       68.93       99.77     21.75 o
  12  -2   4      626.38      542.48     44.48 o
  13  -2   4        6.27       16.16     15.92 o
  14  -2   4      220.13      175.48     35.24 o
  15  -2   4        9.93       -0.97     18.23 o
  16  -2   4      317.42      330.42     48.49 o
  17  -2   4        0.04       13.49     24.18 o
 -19  -1   4       21.25       18.84     21.27 o
 -18  -1   4      134.24      173.05     33.54 o
 -17  -1   4      114.55      162.11     30.26 o
 -16  -1   4        1.06       32.45     16.28 o
 -15  -1   4       11.91       13.98     15.92 o
 -14  -1   4      195.73      201.99     19.77 o
 -13  -1   4      262.33      255.20     19.97 o
 -12  -1   4     3572.26     3485.27     72.12 o
 -11  -1   4       96.30      121.16     14.46 o
 -10  -1   4     5784.65     5970.27     76.25 o
  -9  -1   4      100.99      116.02      6.47 o
  -8  -1   4     4985.55     5215.74     57.53 o
  -7  -1   4      139.64      105.44      4.52 o
  -6  -1   4      458.26      402.04      7.81 o
  -5  -1   4      267.33      155.90      5.46 o
  -4  -1   4     5854.38     5915.87     63.51 o
  -3  -1   4      871.55      677.35     10.13 o
  -2  -1   4    33876.18    36571.91    360.15 o
  -1  -1   4      114.07       75.99      4.78 o
   0  -1   4        0.00       -2.42      2.42 o
   1  -1   4        0.44        5.78      3.30 o
   2  -1   4    20057.78    20873.93    187.80 o
   3  -1   4      203.68      190.08      5.88 o
   4  -1   4     1887.49     1774.41     20.80 o
   5  -1   4      730.46      695.25     12.63 o
   6  -1   4     5840.15     6474.70     63.20 o
   7  -1   4       96.85       65.95      5.00 o
   8  -1   4      231.66      324.33      8.99 o
   9  -1   4      549.89      604.28     54.61 o
  10  -1   4     3939.22     3640.40     99.26 o
  11  -1   4      133.93      135.38     24.18 o
  12  -1   4        0.69       17.62     14.10 o
  13  -1   4      470.58      300.53     36.46 o
  14  -1   4      158.59      136.84     30.87 o
  15  -1   4        0.06        0.49     18.71 o
  16  -1   4       80.46       69.88     27.46 o
  17  -1   4      123.96      117.27     33.91 o
 -19   0   4       12.69       20.90     20.54 o
 -18   0   4       13.46       -7.05     18.11 o
 -17   0   4      258.31      175.24     33.30 o
 -16   0   4      268.45      275.74     36.34 o
 -15   0   4        2.09       15.43     15.43 o
 -14   0   4      424.99      385.96     36.09 o
 -13   0   4      100.70       95.60     22.79 o
 -12   0   4     1861.59     1952.61     55.82 o
 -11   0   4      703.94      641.21     25.36 o
 -10   0   4     3453.73     3498.51     69.92 o
  -9   0   4      424.97      362.56     12.62 o
  -8   0   4      167.91      148.81      6.33 o
  -7   0   4       80.70       90.68      4.54 o
  -6   0   4      620.64      649.18     11.05 o
  -5   0   4       81.33      211.28     10.61 o
  -4   0   4     8353.70     8733.23     91.36 o
  -3   0   4       14.31       43.66      3.22 o
  -2   0   4    35383.88    35657.75    331.23 o
  -1   0   4      500.16      486.07      7.26 o
   0   0   4    86572.85    88421.38   1017.61 o
   1   0   4        0.42        4.14      2.82 o
   2   0   4    13950.26    14987.31    160.62 o
   3   0   4        8.34       16.22      3.53 o
   4   0   4    11573.27    12541.01    129.60 o
   5   0   4      367.23      335.63     10.08 o
   6   0   4     7240.48     8253.89     83.43 o
   7   0   4     1244.63     1310.22     16.73 o
   8   0   4        5.22       -1.07      3.34 o
   9   0   4       59.27       44.71      6.70 o
  10   0   4      215.17      189.34     26.67 o
  11   0   4      141.36      218.38     26.49 o
  12   0   4       19.63        8.75     12.64 o
  13   0   4       34.96       33.54     16.41 o
  14   0   4      257.77      259.21     35.00 o
  15   0   4      307.07      277.68     38.52 o
  16   0   4      194.95      204.40     36.58 o
  17   0   4       44.71       -5.10     20.54 o
  18   0   4      202.01      187.63     40.35 o
 -18   1   4       17.86        3.52     19.93 o
 -17   1   4        0.76       -4.01     17.50 o
 -16   1   4       46.89       27.46     20.90 o
 -15   1   4      209.96      206.23     32.81 o
 -14   1   4      765.46      762.32     51.89 o
 -13   1   4       26.61       26.36     12.29 o
 -12   1   4      485.99      517.01     28.22 o
 -11   1   4      230.43      311.76     19.76 o
 -10   1   4    19420.98    18863.64    294.65 o
  -9   1   4      553.09      470.05     14.96 o
  -8   1   4       29.65       51.35      5.68 o
  -7   1   4       27.78       17.13      3.62 o
  -6   1   4      393.44      581.43     10.29 o
  -5   1   4        0.02       21.96      2.28 o
  -4   1   4     4844.04     5434.42     52.09 o
  -3   1   4     2166.39     1925.01     21.19 o
  -2   1   4     3926.33     3969.71     41.24 o
  -1   1   4      183.17      129.68      4.59 o
   0   1   4        0.25       -2.05      2.05 o
   1   1   4      325.03      365.51      7.67 o
   2   1   4    34857.41    37098.94    355.52 o
   3   1   4     3075.31     2563.29     30.72 o
   4   1   4     1300.87     1431.25     18.72 o
   5   1   4      793.82      745.54     12.02 o
   6   1   4     1469.40     1664.26     18.97 o
   7   1   4        4.15        5.56      3.49 o
   8   1   4      213.31      122.58      6.88 o
   9   1   4       15.06       32.53      5.43 o
  10   1   4      356.65      321.00     16.16 o
  11   1   4      443.43      497.91     26.57 o
  12   1   4     1124.35      851.16     49.10 o
  13   1   4       17.93       27.46     16.41 o
  14   1   4     1820.84     1965.77     87.62 o
  15   1   4      124.88      128.33     28.68 o
  16   1   4      153.59      141.45     31.23 o
  17   1   4        0.61       13.12     20.05 o
  18   1   4        2.37        1.09     19.32 o
 -18   2   4       37.54       56.51     29.17 o
 -17   2   4       23.67       -9.84     18.23 o
 -16   2   4       13.46       28.80     20.54 o
 -15   2   4      226.62      175.48     33.30 o
 -14   2   4        4.34      -13.73     13.73 o
 -13   2   4       41.71       77.65     21.02 o
 -12   2   4     1158.89     1102.05     42.99 o
 -11   2   4      778.68      727.71     33.07 o
 -10   2   4      200.84      174.74     15.91 o
  -9   2   4      992.74      961.41     26.44 o
  -8   2   4      634.87      714.06     19.68 o
  -7   2   4        5.62        5.80      3.85 o
  -6   2   4     1931.46     1883.20     21.30 o
  -5   2   4      282.13      278.54      7.03 o
  -4   2   4     2007.08     2130.84     26.88 o
  -3   2   4     1279.18     1025.32     15.42 o
  -2   2   4    10182.95    11083.40     99.51 o
  -1   2   4      706.08      548.04     10.06 o
   0   2   4   116308.23   114462.34   1081.01 o
   1   2   4        0.17        3.94      2.90 o
   2   2   4    34767.64    36304.45    384.43 o
   3   2   4      586.34      582.50     10.10 o
   4   2   4    12717.13    14005.99    128.84 o
   5   2   4        3.04      138.09      8.40 o
   6   2   4     3557.02     3309.70     35.69 o
   7   2   4        1.12       10.75      3.98 o
   8   2   4     2443.21     2679.56     32.56 o
   9   2   4      388.24      336.42     12.47 o
  10   2   4       10.89        9.90      5.38 o
  11   2   4        1.58       23.73      6.83 o
  12   2   4     5503.72     5454.37    164.06 o
  13   2   4     1245.00     1106.60     56.87 o
  14   2   4       27.43       29.04     16.53 o
  15   2   4      101.28       98.19     23.09 o
  16   2   4      281.15      324.10     38.89 o
  17   2   4       13.42       23.82     19.32 o
  18   2   4      671.76      659.03     55.29 o
  19   2   4       74.10       80.57     29.53 o
 -17   3   4        0.55       12.27     22.60 o
 -16   3   4       62.75      124.93     33.30 o
 -15   3   4      382.15      454.74     49.46 o
 -14   3   4      293.60      264.19     39.50 o
 -13   3   4        8.55      -13.37     13.37 o
 -12   3   4        0.57       16.27     15.19 o
 -11   3   4       23.46        7.83      9.86 o
 -10   3   4      579.66      527.31     28.06 o
  -9   3   4      256.99      350.57     17.11 o
  -8   3   4     1883.72     1796.96     30.30 o
  -7   3   4       76.67       79.28      5.05 o
  -6   3   4     2194.59     2378.98     50.38 o
  -5   3   4      155.82      186.66      7.42 o
  -4   3   4       33.10       36.44      3.58 o
  -3   3   4        2.91       41.24      5.14 o
  -2   3   4     9489.19     9661.89     87.88 o
  -1   3   4        0.24        2.58      2.01 o
   0   3   4        0.05       -3.78      4.00 o
   1   3   4        2.13       75.65      4.32 o
   2   3   4     3620.17     3780.87     43.16 o
   3   3   4      348.92      225.38      7.78 o
   4   3   4     5596.91     5630.74     55.36 o
   5   3   4      418.87      335.14      8.77 o
   6   3   4      133.44      135.89      5.55 o
   7   3   4      620.60      701.00     11.20 o
   8   3   4        2.87       10.07      2.87 o
   9   3   4        4.19        7.47      3.25 o
  10   3   4      212.19      174.63      9.05 o
  11   3   4       52.55       42.54      8.18 o
  12   3   4       10.42       30.72      9.78 o
  13   3   4      218.58      213.52     24.91 o
  14   3   4      240.38      265.53     29.65 o
  15   3   4      476.14      463.98     38.77 o
  16   3   4        3.86      -13.00     13.00 o
  17   3   4        3.58        2.92     16.41 o
  18   3   4      228.29      248.64     37.31 o
  19   3   4       13.82       -7.41     16.89 o
 -17   4   4      158.32      184.96     42.05 o
 -16   4   4      558.21      563.26     58.70 o
 -15   4   4      216.47      261.88     42.65 o
 -14   4   4      311.67      430.32     49.95 o
 -13   4   4      139.36      144.25     31.96 o
 -12   4   4        4.01       19.34     11.89 o
 -11   4   4       43.07       33.37     12.97 o
 -10   4   4     1527.60     1504.01     42.49 o
  -9   4   4      162.97      144.48      8.24 o
  -8   4   4        4.83        3.23      8.89 o
  -7   4   4       42.59       64.85      5.83 o
  -6   4   4      156.72      210.52      8.01 o
  -5   4   4      209.46      230.03      8.58 o
  -4   4   4      725.24      788.98     10.72 o
  -3   4   4       30.08       47.69      4.29 o
  -2   4   4     2374.77     2479.68     24.51 o
  -1   4   4       21.77       88.21      4.22 o
   0   4   4    19997.35    21324.81    176.65 o
   1   4   4       26.82       20.38      3.15 o
   2   4   4    10358.23    10912.00     99.71 o
   3   4   4     1269.31     1179.77     16.73 o
   4   4   4    10021.99    10051.09     95.24 o
   5   4   4       22.09       31.53      4.37 o
   6   4   4      712.74      719.17     12.11 o
   7   4   4      337.22      317.15     12.93 o
   8   4   4     1716.86     1818.40     23.77 o
   9   4   4      234.77      241.74      7.01 o
  10   4   4     3134.03     3145.07     41.30 o
  11   4   4        0.13       -2.22      5.43 o
  12   4   4      220.51      230.02     13.49 o
  13   4   4        1.01        2.19     11.06 o
  14   4   4        0.06        1.70     11.42 o
  15   4   4       70.85       94.67     20.66 o
  16   4   4      272.76      310.74     33.42 o
  17   4   4      184.23      179.13     29.17 o
  18   4   4        4.85        3.77     17.74 o
  19   4   4      363.47      318.15     42.17 o
  20   4   4      195.13      217.53     36.70 o
 -16   5   4        3.65       -3.04     20.66 o
 -15   5   4        0.04        6.20     21.75 o
 -14   5   4      166.53      143.16     35.49 o
 -13   5   4       50.81       81.30     27.71 o
 -12   5   4       23.35       43.02     21.15 o
 -11   5   4      297.30      296.97     50.68 o
 -10   5   4       62.23       87.21     16.71 o
  -9   5   4      556.23      455.49     16.82 o
  -8   5   4     5211.20     5388.34     82.32 o
  -7   5   4      280.60      306.50     13.11 o
  -6   5   4       88.55       60.27      7.45 o
  -5   5   4        2.52        6.65      3.60 o
  -4   5   4     8274.68     8259.78     70.35 o
  -3   5   4      770.65      743.75     14.15 o
  -2   5   4      351.91      207.41      6.09 o
  -1   5   4       23.69       40.96      3.15 o
   0   5   4        3.85       -2.39      2.39 o
   1   5   4      597.01      532.60      9.53 o
   2   5   4     9840.63     9947.48     86.11 o
   3   5   4      833.75      752.20     13.16 o
   4   5   4     4674.57     5296.58     55.59 o
   5   5   4     1356.95     1114.42     18.06 o
   6   5   4      370.02      338.87      8.74 o
   7   5   4      462.48      378.80      8.45 o
   8   5   4     5266.74     5973.08     61.23 o
   9   5   4       75.64       91.17      5.78 o
  10   5   4        0.90        1.42      3.09 o
  11   5   4      141.70      106.64      9.18 o
  12   5   4        9.58        6.23      6.29 o
  13   5   4        1.35        6.69      7.39 o
  14   5   4       91.48      137.69     18.65 o
  15   5   4      111.46      123.83     20.66 o
  16   5   4     1307.90     1398.74     65.02 o
  17   5   4      119.67       70.73     21.51 o
  18   5   4      309.84      360.20     37.67 o
  19   5   4       27.25       76.20     24.67 o
  20   5   4       22.47        9.11     18.47 o
 -15   6   4       11.35       14.46     23.21 o
 -14   6   4        0.78       19.81     22.36 o
 -13   6   4        0.25       23.70     23.33 o
 -12   6   4      410.77      386.57     47.27 o
 -11   6   4        0.15        3.34     14.64 o
 -10   6   4        2.97       11.40      6.61 o
  -9   6   4        0.41        4.09      6.48 o
  -8   6   4       11.25       29.68      8.43 o
  -7   6   4       28.70       11.51      5.75 o
  -6   6   4      158.48      160.18      9.14 o
  -5   6   4       17.34       35.83      4.16 o
  -4   6   4       59.41       13.51      3.72 o
  -3   6   4       53.75       53.94      4.89 o
  -2   6   4    16377.92    17580.96    140.85 o
  -1   6   4       35.21       35.84      3.32 o
   0   6   4     2493.35     2475.71     23.53 o
   1   6   4       89.32       74.40      4.01 o
   2   6   4     2619.54     2620.75     26.55 o
   3   6   4      621.13      403.56      8.99 o
   4   6   4     2094.75     2264.40     25.26 o
   5   6   4      199.62      166.35      5.73 o
   6   6   4      658.82      715.17     12.76 o
   7   6   4       39.02       47.60      3.50 o
   8   6   4      190.43      294.44      7.03 o
   9   6   4      169.61      144.42      6.92 o
  10   6   4       13.00       23.29      4.16 o
  11   6   4       46.94       57.88      5.80 o
  12   6   4      950.52      952.27     24.69 o
  13   6   4        6.19       -2.17      8.33 o
  14   6   4     1675.75     1687.55     52.49 o
  15   6   4       86.91       74.09     19.57 o
  16   6   4       16.41       38.64     15.43 o
  17   6   4      317.00      362.51     33.78 o
  18   6   4       11.78       -0.24     14.34 o
  19   6   4        7.55       20.42     16.89 o
  20   6   4        3.26       33.78     19.69 o
 -15   7   4       26.81       13.85     24.67 o
 -14   7   4        6.86       23.45     25.64 o
 -13   7   4       39.91        9.72     24.67 o
 -12   7   4      252.18      277.56     44.48 o
 -11   7   4        1.86        8.39     19.44 o
 -10   7   4      134.78      124.65     13.01 o
  -9   7   4      123.46      163.75     14.54 o
  -8   7   4       81.16       67.55      8.79 o
  -7   7   4      921.35      832.07     21.24 o
  -6   7   4      372.99      390.80     14.02 o
  -5   7   4      183.82      148.66      8.51 o
  -4   7   4      774.76      755.43     14.68 o
  -3   7   4       65.75       91.63      5.31 o
  -2   7   4     1845.75     1700.88     19.44 o
  -1   7   4      428.04      459.32      8.88 o
   0   7   4        0.59       -2.30      2.42 o
   1   7   4       34.49       37.66      3.56 o
   2   7   4      394.81      232.14      6.39 o
   3   7   4      245.88      222.57      6.33 o
   4   7   4       20.23       24.71      3.46 o
   5   7   4      119.36      147.97      5.50 o
   6   7   4      383.56      585.70     10.21 o
   7   7   4      467.65      384.86      8.52 o
   8   7   4     4937.42     5031.32     50.40 o
   9   7   4      341.02      354.32      9.63 o
  10   7   4       17.23       20.93      3.88 o
  11   7   4        5.33       13.44      4.46 o
  12   7   4      759.54      735.08     17.79 o
  13   7   4       29.15       81.10      9.17 o
  14   7   4     1835.25     1876.65     45.94 o
  15   7   4      110.01      109.27     32.08 o
  16   7   4      318.30      311.83     24.06 o
  17   7   4      203.40      196.02     24.67 o
  18   7   4      261.37      283.03     30.50 o
  19   7   4       18.66       18.23     16.65 o
  20   7   4      783.10      876.43     55.42 o
 -14   8   4       27.60       70.36     33.18 o
 -13   8   4      360.37      397.63     56.87 o
 -12   8   4        2.69       39.86     26.13 o
 -11   8   4        9.40       17.11      8.65 o
 -10   8   4       17.66       38.16     10.51 o
  -9   8   4      154.48      125.92     12.53 o
  -8   8   4      531.28      520.27     21.08 o
  -7   8   4       42.01       21.13      7.52 o
  -6   8   4       13.10        3.71      5.73 o
  -5   8   4       21.73       47.28      5.78 o
  -4   8   4     3266.01     3410.09     40.48 o
  -3   8   4       18.20       40.62      5.01 o
  -2   8   4     1187.21     1130.04     15.98 o
  -1   8   4      569.18      461.31      9.78 o
   0   8   4     2285.19     2796.65     28.53 o
   1   8   4      638.40      576.04     10.92 o
   2   8   4    16358.89    17490.18    180.81 o
   3   8   4      266.39      342.94      7.56 o
   4   8   4      678.18      745.17     13.28 o
   5   8   4      569.85      518.82     10.58 o
   6   8   4     2117.08     2045.61     23.38 o
   7   8   4        1.93        0.15      2.54 o
   8   8   4      110.88       90.21      4.65 o
   9   8   4       76.27       64.68      6.98 o
  10   8   4      297.56      259.92     10.51 o
  11   8   4       34.47       23.04      5.89 o
  12   8   4     4675.50     4576.40     61.23 o
  13   8   4       20.31       21.98      7.71 o
  14   8   4      244.68      246.18     19.41 o
  15   8   4        2.33       12.33      8.05 o
  16   8   4       31.26       18.49     11.31 o
  17   8   4        0.98       23.24     11.36 o
  18   8   4      186.72      204.65     25.16 o
  19   8   4       54.16       54.08     18.59 o
  20   8   4        3.79       25.76     17.13 o
 -13   9   4        0.30       35.73     31.84 o
 -12   9   4       10.68      -22.24     22.24 o
 -11   9   4       11.13       14.86     10.40 o
 -10   9   4      236.54      274.34     23.94 o
  -9   9   4       90.20       88.46     12.37 o
  -8   9   4      251.87      172.29     14.49 o
  -7   9   4      465.23      407.35     17.96 o
  -6   9   4      704.30      641.05     20.14 o
  -5   9   4       50.62      105.19      7.74 o
  -4   9   4        7.92        8.51      4.73 o
  -3   9   4       30.40       16.11      4.66 o
  -2   9   4     1885.30     1798.18     22.34 o
  -1   9   4      241.73      367.35      9.51 o
   0   9   4        3.19       -0.67      2.83 o
   1   9   4      336.92      401.30      9.53 o
   2   9   4     1566.83     1442.00     19.29 o
   3   9   4       11.18       21.40      3.31 o
   4   9   4     9030.98     8777.05     80.39 o
   5   9   4      455.08      407.09      9.92 o
   6   9   4     2312.57     2484.29     28.82 o
   7   9   4       49.20       32.59      4.65 o
   8   9   4       24.17       36.27      3.95 o
   9   9   4      154.27      173.77      9.04 o
  10   9   4     6120.85     6218.75     77.25 o
  11   9   4       95.93      124.07     12.85 o
  12   9   4      400.40      354.26     11.67 o
  13   9   4        1.70       45.09      7.35 o
  14   9   4      576.27      562.96     21.88 o
  15   9   4      378.90      368.29     19.30 o
  16   9   4      366.51      308.14     28.32 o
  17   9   4        0.03       21.66     14.52 o
  18   9   4       30.57       37.95     35.49 o
  19   9   4        2.56       -3.77     13.25 o
  20   9   4        0.69        8.87     14.34 o
  21   9   4      269.67      327.14     35.00 o
 -12  10   4        7.03       12.52     28.68 o
 -11  10   4       11.74       19.08     11.40 o
 -10  10   4      373.73      400.13     24.05 o
  -9  10   4        0.64      -13.50     13.50 o
  -8  10   4      304.45      318.04     19.07 o
  -7  10   4      162.94      141.30     17.00 o
  -6  10   4       83.10       82.81     10.99 o
  -5  10   4       19.40       21.09      5.62 o
  -4  10   4     2108.72     2021.82     31.11 o
  -3  10   4       79.93      139.66     10.59 o
  -2  10   4        4.28        5.23      4.41 o
  -1  10   4       63.76      165.71      7.45 o
   0  10   4    10672.83    10840.22    103.06 o
   1  10   4     1202.60      978.71     18.42 o
   2  10   4     1162.52     1100.87     15.20 o
   3  10   4      134.00      145.40      5.92 o
   4  10   4       72.27       42.35      4.64 o
   5  10   4        6.49       10.18      3.60 o
   6  10   4      244.44      297.44      9.01 o
   7  10   4       55.73       66.71      5.25 o
   8  10   4      806.53      897.53     15.96 o
   9  10   4       54.66      109.20      5.52 o
  10  10   4     3529.49     3469.43     51.34 o
  11  10   4      430.81      400.81     15.36 o
  12  10   4     3840.21     3720.04     55.39 o
  13  10   4        1.06       18.52      6.05 o
  14  10   4       50.28       45.32     21.79 o
  15  10   4       16.55        5.28      7.59 o
  16  10   4      206.25      212.15     15.92 o
  17  10   4      128.95      104.96     20.23 o
  18  10   4      416.73      370.72     25.15 o
  19  10   4      100.08      110.22     17.58 o
  20  10   4      105.44       54.08     17.38 o
  21  10   4       73.70       41.56     19.20 o
 -12  11   4        9.57       18.83     20.40 o
 -11  11   4      146.47      157.74     17.86 o
 -10  11   4      315.23      373.10     32.68 o
  -9  11   4       41.75       43.81     12.06 o
  -8  11   4      223.27      218.06     20.21 o
  -7  11   4        4.87       16.75      8.63 o
  -6  11   4      724.18      715.37     23.89 o
  -5  11   4       50.50       54.08      7.42 o
  -4  11   4       69.73      113.14      8.70 o
  -3  11   4       96.26      127.06      9.06 o
  -2  11   4      218.66      192.67      9.87 o
  -1  11   4      101.07       77.21      7.14 o
   0  11   4        5.26        1.26      4.13 o
   1  11   4      996.88      880.09     14.92 o
   2  11   4     2271.17     2103.25     24.59 o
   3  11   4      168.79      151.36      6.06 o
   4  11   4      759.72      735.13     13.86 o
   5  11   4      183.41      163.67      7.34 o
   6  11   4       87.35       65.52      5.83 o
   7  11   4       78.36       68.28      6.01 o
   8  11   4     1926.01     1861.92     27.92 o
   9  11   4       54.79      167.39      9.46 o
  10  11   4    20189.39    19185.13    230.34 o
  11  11   4       83.06      150.55     10.53 o
  12  11   4     3237.37     3216.02     47.77 o
  13  11   4      308.02      305.38     13.77 o
  14  11   4      231.40      231.09     14.13 o
  15  11   4        3.22        9.02      7.38 o
  16  11   4      269.50      263.01     28.37 o
  17  11   4        6.35       39.60     10.35 o
  18  11   4        1.74       -4.35      9.75 o
  19  11   4        6.46       28.79     11.94 o
  20  11   4      221.43      183.85     21.39 o
  21  11   4      143.19      208.17     26.37 o
 -11  12   4       20.39       31.24     13.72 o
 -10  12   4      777.23      801.05     34.91 o
  -9  12   4       72.10       70.67     16.27 o
  -8  12   4        0.26       16.81     12.33 o
  -7  12   4        8.86       14.00     11.34 o
  -6  12   4      157.39      203.88     17.09 o
  -5  12   4      453.77      461.81     17.13 o
  -4  12   4       71.96       73.98      9.26 o
  -3  12   4       54.93       60.76     10.55 o
  -2  12   4     1057.09      968.38     20.95 o
  -1  12   4       31.78       70.75      6.71 o
   0  12   4     3395.45     3240.31     36.65 o
   1  12   4      111.17      100.26      6.90 o
   2  12   4        2.84        7.81      4.29 o
   3  12   4       91.05       80.75      6.25 o
   4  12   4     3120.40     3392.16     41.01 o
   5  12   4       19.63       47.63      5.92 o
   6  12   4      222.09      218.02     12.67 o
   7  12   4      230.63      241.30     10.58 o
   8  12   4        6.54       -0.92      4.38 o
   9  12   4      656.52      564.80     17.29 o
  10  12   4      311.77      314.43      9.81 o
  11  12   4      696.98      648.13     21.08 o
  12  12   4     1418.33     1359.89     42.74 o
  13  12   4      317.36      264.52     14.47 o
  14  12   4       49.01       30.76      9.02 o
  15  12   4       34.47       38.44      9.58 o
  16  12   4      544.72      539.14     23.78 o
  17  12   4        0.24        8.99     13.43 o
  18  12   4      426.65      455.18     23.19 o
  19  12   4       17.32       53.70     18.11 o
  20  12   4       83.86       66.46     14.98 o
  21  12   4        1.29        3.62     18.65 o
 -10  13   4       10.45       15.44     14.68 o
  -9  13   4       86.45       92.55     18.23 o
  -8  13   4      497.03      493.88     26.19 o
  -7  13   4       66.84      109.44     15.43 o
  -6  13   4      136.19      139.95     17.30 o
  -5  13   4       89.13      118.40     13.74 o
  -4  13   4     2450.07     2584.36     46.71 o
  -3  13   4       17.74       25.06      8.50 o
  -2  13   4       65.01       39.79      8.91 o
  -1  13   4       38.11       50.83      7.78 o
   0  13   4        2.10        9.31      5.32 o
   1  13   4      493.81      390.19     12.10 o
   2  13   4      321.18      237.51     10.28 o
   3  13   4      876.32      718.52     15.26 o
   4  13   4        0.27        2.07      4.63 o
   5  13   4       10.75       11.65      5.94 o
   6  13   4      354.21      426.15     16.39 o
   7  13   4        0.40       13.21      5.35 o
   8  13   4     5424.90     5547.32     75.06 o
   9  13   4      171.08      161.77     10.16 o
  10  13   4      548.72      485.07     13.35 o
  11  13   4       52.40      147.72     11.32 o
  12  13   4      383.28      380.82     16.44 o
  13  13   4       52.90       45.00      8.45 o
  14  13   4      268.79      266.83     18.44 o
  15  13   4        9.46       22.59      8.08 o
  16  13   4       46.84       32.98     10.18 o
  17  13   4        0.53       -0.55      8.18 o
  18  13   4     1091.87     1118.96     78.26 o
  19  13   4       45.71      126.02     42.78 o
  20  13   4      605.34      571.97     53.77 o
  21  13   4        5.13       17.17     13.10 o
  -9  14   4       37.72       57.02     26.63 o
  -8  14   4      103.95       95.33     18.63 o
  -7  14   4       16.00       16.94     12.17 o
  -6  14   4      111.21      127.80     16.24 o
  -5  14   4       29.77       12.50      8.65 o
  -4  14   4      142.56      115.27     18.09 o
  -3  14   4       93.56       83.87     11.12 o
  -2  14   4      976.94      960.87     26.74 o
  -1  14   4       30.20       19.31      8.30 o
   0  14   4      222.19      253.80     17.58 o
   1  14   4       96.15      111.52      8.93 o
   2  14   4      706.05      697.00     20.73 o
   3  14   4      124.54      117.58     13.15 o
   4  14   4     2326.60     2202.34     37.04 o
   5  14   4      501.10      487.66     16.40 o
   6  14   4       20.44       -0.20      6.28 o
   7  14   4      264.37      349.60     15.55 o
   8  14   4        5.25        4.45      6.85 o
   9  14   4        0.07       62.40      8.44 o
  10  14   4     1717.37     1558.01     31.47 o
  11  14   4       20.89       25.58      6.32 o
  12  14   4     1016.95      989.02     30.55 o
  13  14   4       25.71        5.77      8.60 o
  14  14   4      293.55      307.24     24.64 o
  15  14   4      166.02      130.31     13.46 o
  16  14   4      598.97      600.25     27.51 o
  17  14   4        2.00       -6.03      8.78 o
  18  14   4       61.32       37.09     11.94 o
  19  14   4       99.14      134.60     26.05 o
  20  14   4      152.17      177.52     55.29 o
  21  14   4       24.38       47.52     14.61 o
  -8  15   4      192.62      203.91     23.05 o
  -7  15   4       30.06       16.04     12.42 o
  -6  15   4      154.85      171.78     18.85 o
  -5  15   4        0.63        3.78     11.31 o
  -4  15   4       42.14       36.01     12.16 o
  -3  15   4       10.72       11.24     12.34 o
  -2  15   4       89.38       91.04     14.81 o
  -1  15   4       58.54       58.07     13.81 o
   0  15   4        0.67       -5.12      7.06 o
   1  15   4       13.86       20.06      7.84 o
   2  15   4       52.49       32.92      7.35 o
   3  15   4       61.45       57.63      9.45 o
   4  15   4       90.01      120.17     10.51 o
   5  15   4        2.14       11.07      6.29 o
   6  15   4      912.38      860.39     37.20 o
   7  15   4        1.17        2.21      6.20 o
   8  15   4      124.31      135.64     12.18 o
   9  15   4       10.65        4.11      6.47 o
  10  15   4       56.27       45.50      9.74 o
  11  15   4        1.25        3.13      6.73 o
  12  15   4        0.38        1.42      8.16 o
  13  15   4       37.86       42.85     10.45 o
  14  15   4      873.54      916.50     30.96 o
  15  15   4       60.10       28.59      9.83 o
  16  15   4        1.36       -6.61      9.28 o
  17  15   4       44.36       29.61     12.33 o
  18  15   4      134.74      143.60     21.23 o
  19  15   4        8.97       36.21     12.38 o
  20  15   4      245.34      275.98     22.04 o
  -6  16   4       21.91       39.81     13.74 o
  -5  16   4       10.46        3.14     14.84 o
  -4  16   4        7.08        7.76      9.65 o
  -3  16   4      249.94      240.03     16.88 o
  -2  16   4       51.06       67.74     11.90 o
  -1  16   4        7.19       18.63     16.55 o
   0  16   4      484.60      516.28     20.78 o
   1  16   4       73.56       62.05     11.50 o
   2  16   4     1111.59     1093.03     30.71 o
   3  16   4       86.83      103.43     12.63 o
   4  16   4      163.36      121.87     13.21 o
   5  16   4        1.93       10.19      8.31 o
   6  16   4       25.46       35.45     10.01 o
   7  16   4        2.37       45.40     10.29 o
   8  16   4      462.56      484.63     23.91 o
   9  16   4       42.27       56.43     11.25 o
  10  16   4        0.25       -3.84      7.29 o
  11  16   4        1.78       40.00     10.73 o
  12  16   4        0.01       -3.79      8.36 o
  13  16   4        2.18       -3.62      8.60 o
  14  16   4        5.22        9.84     13.93 o
  15  16   4       53.38       64.77     21.29 o
  16  16   4      404.76      394.65     27.86 o
  17  16   4       12.90        7.37     10.43 o
  18  16   4      466.03      446.17     26.51 o
  19  16   4        0.82       13.56     11.58 o
  20  16   4       59.67       78.99     19.08 o
  -5  17   4       22.64       65.63     15.81 o
  -4  17   4       34.94       55.71     11.73 o
  -3  17   4       17.38       30.09     11.37 o
  -2  17   4     1229.13     1294.20     34.59 o
  -1  17   4        0.46       -0.26      9.64 o
   0  17   4        3.04        9.07      9.46 o
   1  17   4      124.44      108.67     13.22 o
   2  17   4      169.17      181.14     20.57 o
   3  17   4       31.01       20.93     10.40 o
   4  17   4     3036.79     3205.01     59.53 o
   5  17   4      124.00      188.04     18.15 o
   6  17   4      743.08      745.73     31.68 o
   7  17   4        5.91       28.31     10.42 o
   8  17   4      317.73      242.40     19.56 o
   9  17   4       13.14       50.66     13.24 o
  10  17   4      172.84      182.54     28.66 o
  11  17   4        0.73        8.16      9.57 o
  12  17   4       30.26       39.70     11.58 o
  13  17   4        2.35       25.86     10.70 o
  14  17   4      416.36      428.51     28.40 o
  15  17   4       82.63      117.71     15.45 o
  16  17   4      113.73      115.72     17.17 o
  17  17   4       36.54       71.46     19.22 o
  18  17   4      149.71      165.26     19.62 o
  19  17   4        6.08       37.74     13.39 o
  20  17   4      319.89      320.20     30.36 o
  -4  18   4        5.53      -13.08     13.08 o
  -3  18   4       18.72       24.53     11.26 o
  -2  18   4      587.19      588.76     24.50 o
  -1  18   4       96.98      130.69     22.11 o
   0  18   4     1261.54     1284.62     37.10 o
   1  18   4        0.58      -10.23     11.54 o
   2  18   4       68.13       97.34     18.65 o
   3  18   4       39.66       33.60     14.34 o
   4  18   4      128.97      126.93     14.93 o
   5  18   4       75.92       94.03     13.61 o
   6  18   4      220.96      268.47     18.53 o
   7  18   4        0.82        3.38      9.90 o
   8  18   4      279.87      314.08     33.04 o
   9  18   4       30.87       33.54     11.55 o
  10  18   4       18.64       10.74     10.91 o
  11  18   4       21.03       20.33     10.82 o
  12  18   4      656.32      625.90     35.82 o
  13  18   4       17.00       13.59     10.94 o
  14  18   4      568.89      591.80     42.41 o
  15  18   4      104.30      144.23     32.41 o
  16  18   4       37.63       21.19     13.29 o
  17  18   4        0.43       -5.23     11.59 o
  18  18   4       64.32       47.41     14.91 o
  19  18   4        1.52       -5.71     11.31 o
  -2  19   4       67.52       87.37     13.98 o
  -1  19   4       18.16       14.28     16.25 o
   0  19   4        3.08      -12.50     14.09 o
   1  19   4       25.54       24.54     15.39 o
   2  19   4     1306.05     1301.96     49.23 o
   3  19   4       58.71       52.29     35.11 o
   4  19   4        5.12       -5.08     13.51 o
   5  19   4       36.58       21.59     10.96 o
   6  19   4      162.11      149.41     16.28 o
   7  19   4        0.78        5.26     12.00 o
   8  19   4      279.43      251.81     27.44 o
   9  19   4        1.57      -10.66     10.66 o
  10  19   4      402.45      321.29     58.20 o
  11  19   4       28.45       16.40     11.75 o
  12  19   4      369.75      400.21     25.86 o
  13  19   4       66.39       66.17     14.53 o
  14  19   4      170.82      161.41     20.93 o
  15  19   4      250.11      289.64     25.91 o
  16  19   4        3.07        5.43     12.28 o
  17  19   4        0.15       25.15     13.95 o
  18  19   4        8.07        0.67     12.69 o
  19  19   4       44.61       18.79     14.81 o
  -1  20   4       58.44       72.91     16.03 o
   0  20   4      202.23      219.73     34.43 o
   1  20   4       28.31       31.35     16.85 o
   2  20   4      800.54      785.51     40.84 o
   3  20   4       40.84       33.28     23.61 o
   4  20   4        4.58       20.83     15.45 o
   5  20   4      107.94      121.95     21.70 o
   6  20   4      157.66      169.65     17.91 o
   7  20   4       25.26       40.48     15.82 o
   8  20   4        0.00       -5.87     14.18 o
   9  20   4        5.92       -1.18     12.28 o
  10  20   4      441.00      448.28     40.45 o
  11  20   4      102.21       56.85     23.44 o
  12  20   4        0.27       -6.12     12.23 o
  13  20   4      116.86      141.62     21.76 o
  14  20   4       28.55       20.34     13.84 o
  15  20   4       19.30        4.33     12.50 o
  16  20   4      608.27      688.52     37.72 o
  17  20   4       25.07       13.68     13.50 o
  18  20   4       23.70       18.09     16.68 o
   1  21   4       16.12       45.47     18.42 o
   2  21   4       74.25       77.42     19.87 o
   3  21   4        7.01       -4.54     16.12 o
   4  21   4       33.64       26.11     17.25 o
   5  21   4       81.75       71.21     20.44 o
   6  21   4      102.48      127.97     19.12 o
   7  21   4       36.87       48.13     14.90 o
   8  21   4      593.66      558.84     37.52 o
   9  21   4       90.99       99.85     20.95 o
  10  21   4      314.62      403.40     33.13 o
  11  21   4        6.18       18.82     16.14 o
  12  21   4        6.42       14.16     15.06 o
  13  21   4        0.60       49.69     17.20 o
  14  21   4        6.39        4.27     13.37 o
  15  21   4        6.28       13.18     14.23 o
  16  21   4        3.20        8.32     13.75 o
  17  21   4       35.74       15.53     23.29 o
   4  22   4        6.52        6.05     19.41 o
   5  22   4      171.59      204.02     48.31 o
   6  22   4       46.31       62.24     24.02 o
   7  22   4       71.86      100.32     32.89 o
   8  22   4       90.35       97.68     22.60 o
   9  22   4        4.27       20.98     17.06 o
  10  22   4      737.43      773.52     43.40 o
  11  22   4       31.46       31.69     16.51 o
  12  22   4        4.81        4.77     16.25 o
  13  22   4        0.06       11.86     15.72 o
  14  22   4       30.09       34.64     17.59 o
  15  22   4        2.18        9.87     15.20 o
   8  23   4      211.43      183.10     28.28 o
   9  23   4       20.10        8.61     16.23 o
  10  23   4        5.70        4.80     15.95 o
  11  23   4        6.46       14.38     16.47 o
  12  23   4        7.24        6.70     18.68 o
 -14 -21   5       45.81       46.45     14.82 o
 -13 -21   5      137.51      156.83     28.31 o
 -12 -21   5      217.78      247.21     23.86 o
 -11 -21   5       19.13       47.79     16.66 o
 -10 -21   5      130.59       71.58     18.02 o
  -9 -21   5       45.95       83.25     19.14 o
  -8 -21   5      122.79       78.94     19.38 o
  -7 -21   5        6.41        5.71     17.07 o
  -6 -21   5       12.76       27.15     24.49 o
 -16 -20   5       25.63       31.69     14.04 o
 -15 -20   5       17.28       25.23     13.48 o
 -14 -20   5      935.34      956.46     33.83 o
 -13 -20   5        0.63        1.57      9.82 o
 -12 -20   5       38.54       20.30     11.92 o
 -11 -20   5        9.34        5.33     10.74 o
 -10 -20   5      195.02      201.55     19.96 o
  -9 -20   5       41.04       83.65     21.75 o
  -8 -20   5      196.67      204.89     23.94 o
  -7 -20   5       53.82       67.26     17.63 o
  -6 -20   5       14.28        3.93     19.24 o
  -5 -20   5        0.82       35.47     22.61 o
  -4 -20   5       37.55       43.40     23.22 o
  -3 -20   5        2.87       -6.56     18.34 o
 -17 -19   5       27.16       68.65     19.71 o
 -16 -19   5       37.51       42.17     16.27 o
 -15 -19   5       98.07      156.59     27.91 o
 -14 -19   5       88.62      104.37     14.31 o
 -13 -19   5       42.80       42.45     11.49 o
 -12 -19   5      259.96      291.82     20.71 o
 -11 -19   5       23.57       13.05     10.47 o
 -10 -19   5       69.82       49.89     12.75 o
  -9 -19   5        0.09       13.48     10.51 o
  -8 -19   5      287.19      315.41     40.91 o
  -7 -19   5       10.47       14.41     13.29 o
  -6 -19   5       40.62       48.01     13.15 o
  -5 -19   5        5.18        4.92     13.04 o
  -4 -19   5       23.41       12.86     20.36 o
  -3 -19   5        0.93       10.75     20.25 o
  -2 -19   5      175.89      118.65     25.81 o
  -1 -19   5       41.69       46.09     21.84 o
   0 -19   5        7.78       -3.65     17.98 o
 -18 -18   5        8.60        1.89     17.44 o
 -17 -18   5        0.20       19.72      9.84 o
 -16 -18   5     1587.71     1759.42     67.80 o
 -15 -18   5       13.26       16.81     12.25 o
 -14 -18   5      402.38      369.02     25.02 o
 -13 -18   5       19.94       50.93     13.47 o
 -12 -18   5        2.86        4.50     10.01 o
 -11 -18   5        0.58       10.47      8.87 o
 -10 -18   5      254.58      234.86     18.48 o
  -9 -18   5       13.12       35.34     11.44 o
  -8 -18   5       16.48        6.27      9.67 o
  -7 -18   5        0.22       16.70     13.82 o
  -6 -18   5       53.52       42.02     14.32 o
  -5 -18   5       95.93       87.53     14.46 o
  -4 -18   5      337.57      434.16     34.85 o
  -3 -18   5        7.68       24.53     18.86 o
  -2 -18   5       90.11       94.81     24.38 o
  -1 -18   5       69.40      115.49     56.57 o
   0 -18   5        2.83       23.10     33.05 o
   1 -18   5       17.60        3.92     17.53 o
 -19 -17   5       11.00       26.07     14.78 o
 -18 -17   5       17.46       39.88      8.25 o
 -17 -17   5        9.83       25.04      9.65 o
 -16 -17   5      607.46      625.39     43.90 o
 -15 -17   5       41.73       54.57     13.39 o
 -14 -17   5       13.50       11.80     10.78 o
 -13 -17   5       23.87        4.69     10.55 o
 -12 -17   5       62.60       58.52     13.59 o
 -11 -17   5       15.44        8.22      9.72 o
 -10 -17   5      156.23      145.83     15.08 o
  -9 -17   5        5.77        9.42      9.92 o
  -8 -17   5      199.13      233.67     20.88 o
  -7 -17   5        0.14       -2.65      8.81 o
  -6 -17   5      169.18      163.41     26.38 o
  -5 -17   5       35.47       31.33     11.53 o
  -4 -17   5      419.62      448.34     29.47 o
  -3 -17   5       43.14       53.55     16.33 o
  -2 -17   5        0.92       32.14     18.16 o
  -1 -17   5        2.12       28.10     17.75 o
   0 -17   5      454.52      439.51     82.21 o
   1 -17   5       83.60       60.97     20.79 o
   2 -17   5      194.88      184.92     18.21 o
   3 -17   5        1.80        1.46     12.11 o
 -19 -16   5        4.96       13.09     10.42 o
 -18 -16   5       95.32       91.77     10.52 o
 -17 -16   5       79.63      117.91     12.07 o
 -16 -16   5      449.54      436.72     20.35 o
 -15 -16   5       59.94       49.17     12.25 o
 -14 -16   5      288.47      257.31     19.73 o
 -13 -16   5       30.02       38.06     11.33 o
 -12 -16   5      158.51      151.54     16.44 o
 -11 -16   5       23.04       56.84     15.03 o
 -10 -16   5       64.37       89.32     13.79 o
  -9 -16   5       29.60       19.83      7.90 o
  -8 -16   5        7.68       10.22      8.47 o
  -7 -16   5        2.02        2.83      8.01 o
  -6 -16   5      298.40      303.60     19.16 o
  -5 -16   5      109.28      109.68     22.55 o
  -4 -16   5       43.93       32.89     11.18 o
  -3 -16   5      116.43      113.13     13.91 o
  -2 -16   5      131.53      123.21     22.82 o
  -1 -16   5       20.45       28.51     22.30 o
   0 -16   5        1.81      -14.58     14.58 o
   1 -16   5       39.55       40.43     12.20 o
   2 -16   5       49.12       50.77     13.42 o
   3 -16   5        0.13        7.88     11.72 o
   4 -16   5       14.71       22.02     15.56 o
 -20 -15   5        5.79        9.96     10.94 o
 -19 -15   5      220.44      226.48     17.01 o
 -18 -15   5     1774.50     1901.06     51.45 o
 -17 -15   5       59.72       60.54     10.00 o
 -16 -15   5        0.65        0.11      7.24 o
 -15 -15   5        0.93        2.08     10.68 o
 -14 -15   5        3.56       -7.44      7.44 o
 -13 -15   5        0.00       10.97     11.30 o
 -12 -15   5      890.54      783.81     29.33 o
 -11 -15   5       25.28       11.08      8.75 o
 -10 -15   5      163.39      212.67     17.50 o
  -9 -15   5       48.31       50.37     13.26 o
  -8 -15   5     1489.29     1196.25     36.68 o
  -7 -15   5       47.24       46.78      9.88 o
  -6 -15   5     5519.22     5407.47     83.45 o
  -5 -15   5        0.83       -9.12      9.12 o
  -4 -15   5       18.92       26.20      9.67 o
  -3 -15   5        4.50        5.76      8.83 o
  -2 -15   5      310.14      325.37     18.65 o
  -1 -15   5      138.37      102.17     21.37 o
   0 -15   5     3045.67     3005.52     65.08 o
   1 -15   5        2.93       34.34     11.60 o
   2 -15   5        9.13       -3.42     10.31 o
   3 -15   5       61.74       62.69     13.73 o
   4 -15   5       60.13       36.89     12.51 o
   5 -15   5      123.49      131.11     23.94 o
   6 -15   5       20.57       -2.01     14.29 o
 -19 -14   5        6.53       39.15     18.17 o
 -18 -14   5       12.81       17.83      8.56 o
 -17 -14   5       28.08       45.24     10.83 o
 -16 -14   5      114.03      103.60      9.74 o
 -15 -14   5       98.46       81.48      9.50 o
 -14 -14   5      741.38      703.09     26.59 o
 -13 -14   5       38.87       79.25     11.97 o
 -12 -14   5      271.69      297.54     22.58 o
 -11 -14   5       49.29       46.94     15.91 o
 -10 -14   5        3.51       13.50      8.40 o
  -9 -14   5       10.50       16.58      8.58 o
  -8 -14   5      958.83      934.01     51.83 o
  -7 -14   5       30.93       41.52      9.09 o
  -6 -14   5       61.96       39.51      9.34 o
  -5 -14   5       84.46       63.39      9.35 o
  -4 -14   5       66.11       44.11      9.81 o
  -3 -14   5      103.87       94.42     11.25 o
  -2 -14   5      234.65      237.71     15.08 o
  -1 -14   5       31.58       49.53      9.24 o
   0 -14   5       12.42       20.79     26.21 o
   1 -14   5       35.01       52.71     11.53 o
   2 -14   5       80.48       88.12     13.52 o
   3 -14   5       33.33       35.85     11.88 o
   4 -14   5      330.89      396.94     28.70 o
   5 -14   5       29.51       38.39     11.61 o
   6 -14   5        0.13       14.13     14.42 o
   7 -14   5        5.13       16.06     19.53 o
 -19 -13   5       22.30       29.41     26.86 o
 -18 -13   5      460.31      540.09     34.87 o
 -17 -13   5        0.54        3.30      7.34 o
 -16 -13   5      549.30      540.07     17.12 o
 -15 -13   5       11.23       40.32      6.87 o
 -14 -13   5      117.85      147.31     13.84 o
 -13 -13   5        0.68       12.41      7.93 o
 -12 -13   5       25.95       22.38      8.68 o
 -11 -13   5      311.87      337.20     18.38 o
 -10 -13   5      656.29      528.78     17.42 o
  -9 -13   5       28.24       49.16      8.25 o
  -8 -13   5      998.80      793.47     29.79 o
  -7 -13   5        4.02       40.90      8.42 o
  -6 -13   5       34.59       32.17      6.98 o
  -5 -13   5       19.24       21.96      6.30 o
  -4 -13   5      312.62      354.40     21.90 o
  -3 -13   5       47.12       55.59      9.56 o
  -2 -13   5      247.95      291.84     17.17 o
  -1 -13   5        2.74       17.79      6.10 o
   0 -13   5      129.85      130.88     10.55 o
   1 -13   5      190.03      171.85     14.58 o
   2 -13   5      299.47      272.25     18.64 o
   3 -13   5       29.64       52.80     10.68 o
   4 -13   5      461.12      424.09     21.39 o
   5 -13   5        0.03       15.74      9.87 o
   6 -13   5       52.44       13.77     16.04 o
   7 -13   5        0.41       17.75     16.47 o
   8 -13   5       82.24       54.88     19.07 o
 -18 -12   5      740.81      850.36     66.67 o
 -17 -12   5       14.10       15.22     12.81 o
 -16 -12   5      748.37      852.93     60.52 o
 -15 -12   5       23.98       45.46      5.83 o
 -14 -12   5     2490.67     2476.95     44.57 o
 -13 -12   5       63.34       97.47     10.80 o
 -12 -12   5     1327.61     1158.44     31.24 o
 -11 -12   5       14.86       33.54      8.37 o
 -10 -12   5     1345.71     1258.15     33.05 o
  -9 -12   5      114.31       74.73      9.31 o
  -8 -12   5       27.43       27.28      6.82 o
  -7 -12   5       69.88       89.42      9.06 o
  -6 -12   5      694.56      784.90     30.85 o
  -5 -12   5       53.73       33.30      6.35 o
  -4 -12   5       70.34       65.92      7.02 o
  -3 -12   5       18.02       51.10      7.35 o
  -2 -12   5     3427.97     3266.91     41.68 o
  -1 -12   5       77.31       77.41      7.73 o
   0 -12   5        0.28        3.38      5.15 o
   1 -12   5       78.17       73.62      9.81 o
   2 -12   5      244.30      254.25     22.64 o
   3 -12   5       12.43       17.68      8.46 o
   4 -12   5       52.82       37.99     10.29 o
   5 -12   5        0.08       10.76     14.94 o
   6 -12   5       29.50        8.05     14.03 o
   7 -12   5       62.31       34.14     17.63 o
   8 -12   5      207.20      153.45     50.92 o
   9 -12   5      124.90      121.65     22.94 o
 -18 -11   5      469.22      443.56     51.77 o
 -17 -11   5       81.79       99.59     17.74 o
 -16 -11   5      375.36      389.10     27.39 o
 -15 -11   5       94.18      112.13     17.75 o
 -14 -11   5      111.18      111.41     19.86 o
 -13 -11   5      231.02      213.17     13.43 o
 -12 -11   5     1104.72      996.12     42.10 o
 -11 -11   5      238.16      231.68     13.85 o
 -10 -11   5        0.31       -6.69      7.68 o
  -9 -11   5      404.54      304.49     10.03 o
  -8 -11   5      124.64      101.56      8.12 o
  -7 -11   5      224.53      215.61     11.14 o
  -6 -11   5      235.63      192.85     10.80 o
  -5 -11   5       26.56       56.52      6.49 o
  -4 -11   5     6552.83     6141.90     63.89 o
  -3 -11   5        0.04       -0.69      5.64 o
  -2 -11   5      454.10      487.39     15.53 o
  -1 -11   5      132.35      116.22      7.82 o
   0 -11   5      700.49      682.63     15.85 o
   1 -11   5        0.75       15.94      5.94 o
   2 -11   5      478.21      468.97     27.43 o
   3 -11   5      129.62      121.86     15.98 o
   4 -11   5       15.26       12.77      9.82 o
   5 -11   5       18.57       33.67     10.48 o
   6 -11   5      136.13       91.37     12.30 o
   7 -11   5      247.97      260.35     25.87 o
   8 -11   5      222.09      214.55     24.85 o
   9 -11   5       90.89      109.16     21.52 o
  10 -11   5      149.38      107.46     23.45 o
 -18 -10   5        9.37        1.82     20.05 o
 -17 -10   5       97.37      112.56     21.75 o
 -16 -10   5     1136.76     1164.87     42.68 o
 -15 -10   5       88.54       97.32     14.42 o
 -14 -10   5      482.16      515.79     28.38 o
 -13 -10   5      948.63      855.43     23.67 o
 -12 -10   5      134.70      188.73     11.79 o
 -11 -10   5        9.63        5.36      4.47 o
 -10 -10   5      147.97      147.16     15.67 o
  -9 -10   5      593.43      756.77     25.58 o
  -8 -10   5       25.53       54.87      5.62 o
  -7 -10   5        3.85        7.77      4.34 o
  -6 -10   5      302.60      307.57     11.28 o
  -5 -10   5        4.33       -0.69      4.08 o
  -4 -10   5     3808.28     4041.05     44.76 o
  -3 -10   5      142.88      135.78      7.27 o
  -2 -10   5        5.07       -3.42      3.59 o
  -1 -10   5        0.01        2.14      4.19 o
   0 -10   5        2.79       -1.40      4.78 o
   1 -10   5      169.20      193.46     11.70 o
   2 -10   5     3333.79     3191.01     47.53 o
   3 -10   5      175.37      172.65     24.79 o
   4 -10   5       28.21       33.54      9.09 o
   5 -10   5        4.84       13.78      9.17 o
   6 -10   5      224.26      261.53     16.47 o
   7 -10   5        9.70       22.41     13.91 o
   8 -10   5       27.92       10.17     15.86 o
   9 -10   5        4.92       11.65     18.84 o
  10 -10   5      122.79      130.03     21.48 o
  11 -10   5        0.20        9.17     15.98 o
 -21  -9   5       46.09       61.73     15.80 o
 -17  -9   5       62.57       46.54     26.61 o
 -16  -9   5      327.29      347.52     30.34 o
 -15  -9   5       89.99       81.70     13.35 o
 -14  -9   5      840.98      751.53     27.87 o
 -13  -9   5       41.11       33.98      8.21 o
 -12  -9   5     2752.31     2748.79     45.11 o
 -11  -9   5       25.55       71.81     10.58 o
 -10  -9   5     1465.64     1399.23     27.33 o
  -9  -9   5       38.44       47.10      6.17 o
  -8  -9   5       14.22       12.45      3.25 o
  -7  -9   5       99.45      115.06      5.28 o
  -6  -9   5      349.71      345.96     10.37 o
  -5  -9   5        6.01       22.94      4.19 o
  -4  -9   5      268.04      277.37     10.72 o
  -3  -9   5      168.18      150.35      7.85 o
  -2  -9   5      120.44      106.59      4.95 o
  -1  -9   5        7.79       10.62      3.41 o
   0  -9   5      528.04      524.63     14.59 o
   1  -9   5       50.19       40.74      5.18 o
   2  -9   5      512.93      508.80     19.24 o
   3  -9   5      259.70      243.45     12.20 o
   4  -9   5      307.00      311.00     15.83 o
   5  -9   5        7.07        3.96      7.21 o
   6  -9   5     5475.14     5303.19    110.82 o
   7  -9   5       23.94       28.11     13.48 o
   8  -9   5      194.84      235.59     26.13 o
   9  -9   5      235.06      262.25     50.21 o
  10  -9   5       86.43       78.78     16.05 o
  11  -9   5       20.73       27.10     12.86 o
  12  -9   5      174.10      247.23     20.49 o
 -21  -8   5       29.91       44.23     16.53 o
 -20  -8   5      140.96      140.85     19.32 o
 -19  -8   5        2.45        6.44     10.45 o
 -17  -8   5       35.03       28.07     23.70 o
 -16  -8   5     1926.87     1844.98     93.33 o
 -15  -8   5        0.52        8.30      9.00 o
 -14  -8   5      817.83      980.45     28.43 o
 -13  -8   5       10.13       81.65     10.43 o
 -12  -8   5       23.20       35.03      8.32 o
 -11  -8   5      121.25      112.22      8.17 o
 -10  -8   5        6.24        5.59      5.58 o
  -9  -8   5      689.96      639.60     14.14 o
  -8  -8   5     2480.37     2326.19     37.04 o
  -7  -8   5      366.40      295.11      8.54 o
  -6  -8   5     5665.12     6076.74     62.87 o
  -5  -8   5      216.91      240.78      8.94 o
  -4  -8   5     4167.82     4680.25     48.97 o
  -3  -8   5       63.62       78.73      5.15 o
  -2  -8   5     5075.34     5441.48     52.34 o
  -1  -8   5      129.96      117.16      4.99 o
   0  -8   5        1.14        0.54      2.86 o
   1  -8   5       91.48       78.00      5.07 o
   2  -8   5       13.28        5.69      3.61 o
   3  -8   5        0.15        1.08      4.08 o
   4  -8   5      147.15      123.63      9.46 o
   5  -8   5       96.83      105.49      8.90 o
   6  -8   5       45.52       33.44      7.98 o
   7  -8   5       20.02        8.25     10.57 o
   8  -8   5       17.86       13.60     15.26 o
   9  -8   5      172.13      136.07     18.12 o
  10  -8   5      229.49      229.06     20.36 o
  11  -8   5       23.97       18.98     13.63 o
  12  -8   5       19.28       15.23      9.94 o
  13  -8   5       68.43       92.60     33.66 o
 -20  -7   5       98.12       94.79     19.57 o
 -19  -7   5       45.67       36.70     14.10 o
 -18  -7   5       39.42       37.79     12.15 o
 -17  -7   5       32.02       21.15     19.81 o
 -16  -7   5      495.02      558.28     49.70 o
 -15  -7   5       82.19       49.88     20.66 o
 -14  -7   5     2875.47     2710.33     57.59 o
 -13  -7   5      112.00      129.23     11.72 o
 -12  -7   5      946.78      893.87     18.96 o
 -11  -7   5      371.51      328.14      9.67 o
 -10  -7   5     1437.55     1427.57     25.38 o
  -9  -7   5      202.85      191.41      9.51 o
  -8  -7   5     2283.17     2612.48     39.74 o
  -7  -7   5     1126.89     1041.81     15.28 o
  -6  -7   5     1320.35     1353.54     19.53 o
  -5  -7   5      164.42      188.41      9.79 o
  -4  -7   5     5833.92     6294.87     64.68 o
  -3  -7   5      110.88       94.92      5.52 o
  -2  -7   5      538.17      611.98     14.39 o
  -1  -7   5      256.84      212.39      5.95 o
   0  -7   5       10.77       17.81      3.27 o
   1  -7   5       28.16       25.36      3.72 o
   2  -7   5       77.09       81.54      5.30 o
   3  -7   5       68.36       69.26      5.41 o
   4  -7   5     5988.50     5815.34     88.19 o
   5  -7   5       61.38       54.83      7.67 o
   6  -7   5       69.62       58.17      7.63 o
   7  -7   5      219.79      175.73     17.31 o
   8  -7   5     1436.74     1145.25     36.23 o
   9  -7   5        4.78        5.91      9.91 o
  10  -7   5       94.16      101.36     14.83 o
  11  -7   5       14.28       20.39     10.73 o
  12  -7   5      153.82      152.72     14.78 o
  13  -7   5       37.11       46.42     29.04 o
  14  -7   5       53.58      116.42     39.74 o
 -20  -6   5       42.94        8.99     14.34 o
 -19  -6   5      103.08       57.60     16.89 o
 -18  -6   5       93.09       99.53     17.86 o
 -17  -6   5        2.76       44.84     12.15 o
 -16  -6   5        0.51        4.84      7.76 o
 -15  -6   5      604.02      603.25     49.46 o
 -14  -6   5      745.69      728.44     27.06 o
 -13  -6   5      693.70      659.04     19.03 o
 -12  -6   5      244.92      294.80     11.57 o
 -11  -6   5       99.46      112.52      9.58 o
 -10  -6   5     1538.90     1409.01     21.25 o
  -9  -6   5      111.16      116.53      7.50 o
  -8  -6   5     1055.45     1102.33     21.97 o
  -7  -6   5      229.61      188.71      7.47 o
  -6  -6   5     2146.31     2380.40     27.66 o
  -5  -6   5        0.06        0.01      2.12 o
  -4  -6   5     8669.64     9122.97    101.58 o
  -3  -6   5        0.41        9.33      2.85 o
  -2  -6   5    14802.43    15812.46    140.73 o
  -1  -6   5       11.06        6.80      2.54 o
   0  -6   5        3.22       -2.37      2.37 o
   1  -6   5       94.91       85.21      5.13 o
   2  -6   5     4583.84     5083.88     48.03 o
   3  -6   5       17.30       47.63      4.89 o
   4  -6   5     3738.23     4020.80     44.72 o
   5  -6   5      379.71      346.83     17.42 o
   6  -6   5      749.18      887.00     23.20 o
   7  -6   5      330.56      313.47     17.01 o
   8  -6   5      909.27      880.38     27.69 o
   9  -6   5      254.24      205.86     20.16 o
  10  -6   5       50.81       50.75     11.58 o
  11  -6   5        1.02       16.81     11.13 o
  12  -6   5       11.50      -16.53     19.81 o
  13  -6   5        2.09        1.70     21.75 o
  14  -6   5      769.38      846.42     73.64 o
 -20  -5   5      142.45      148.02     26.49 o
 -19  -5   5       58.45      102.44     22.24 o
 -18  -5   5      463.11      380.13     31.72 o
 -17  -5   5       78.40       76.80     16.65 o
 -16  -5   5      408.67      442.05     52.19 o
 -15  -5   5       96.57       96.44     18.78 o
 -14  -5   5        3.84        0.06      5.70 o
 -13  -5   5      145.14      151.46      9.21 o
 -12  -5   5     1217.66     1236.93     23.49 o
 -11  -5   5       90.36       84.11      7.14 o
 -10  -5   5     1026.11      940.77     22.09 o
  -9  -5   5       94.40       80.42      4.95 o
  -8  -5   5       17.31       29.75      3.70 o
  -7  -5   5        0.90       36.11      4.42 o
  -6  -5   5    17508.45    19090.36    178.94 o
  -5  -5   5        0.08       -1.90      1.90 o
  -4  -5   5     1307.49     1311.65     15.08 o
  -3  -5   5       22.75       46.44      4.18 o
  -2  -5   5     3159.39     3330.50     34.08 o
  -1  -5   5      380.30      331.42      6.87 o
   0  -5   5     7128.91     7525.86     64.62 o
   1  -5   5      118.84       72.66      4.66 o
   2  -5   5      360.06      449.61      9.52 o
   3  -5   5       57.80       59.99      4.44 o
   4  -5   5      231.99      239.98      8.27 o
   5  -5   5        0.89        9.17      3.91 o
   6  -5   5      391.55      304.67     10.71 o
   7  -5   5      406.25      354.85     17.20 o
   8  -5   5      884.60      750.50     24.58 o
   9  -5   5        0.13       14.14      8.34 o
  10  -5   5      237.06      261.08     23.27 o
  11  -5   5      236.70      214.41     18.03 o
  12  -5   5       30.86       31.35     22.73 o
  13  -5   5       76.24       84.09     32.69 o
  14  -5   5      141.17      154.09     38.89 o
  15  -5   5       13.17        5.23     25.16 o
 -20  -4   5      711.15      689.77     50.68 o
 -19  -4   5       54.18       51.28     19.20 o
 -18  -4   5       69.90       52.26     18.35 o
 -17  -4   5       58.78       77.17     18.71 o
 -16  -4   5      190.24      269.30     25.40 o
 -15  -4   5      102.40      108.62     14.10 o
 -14  -4   5     1963.20     2063.59     53.92 o
 -13  -4   5       20.77       23.25      5.67 o
 -12  -4   5     1019.35     1073.31     21.90 o
 -11  -4   5      162.32      221.54     10.53 o
 -10  -4   5       63.51       91.72      7.17 o
  -9  -4   5        3.27        4.45      3.54 o
  -8  -4   5     1745.58     1803.90     23.29 o
  -7  -4   5      388.28      428.77      9.66 o
  -6  -4   5       16.13       36.30      2.96 o
  -5  -4   5      177.85      192.23      5.32 o
  -4  -4   5      661.48      911.59     13.41 o
  -3  -4   5        2.36       62.48      8.70 o
  -2  -4   5     3961.83     4468.16     54.77 o
  -1  -4   5      183.01      170.39      4.53 o
   0  -4   5       14.93       12.25      2.58 o
   1  -4   5      131.87      170.75      5.61 o
   2  -4   5    14506.87    15742.50    126.61 o
   3  -4   5       61.57       83.12      4.35 o
   4  -4   5     3886.00     4453.32     43.66 o
   5  -4   5      203.65      175.61      6.70 o
   6  -4   5      247.28      247.49      7.64 o
   7  -4   5      289.30      304.11     15.18 o
   8  -4   5       10.10        7.96      7.00 o
   9  -4   5      274.14      283.13     17.94 o
  10  -4   5        1.71       -0.30      7.99 o
  11  -4   5        7.43       13.99      7.94 o
  12  -4   5      213.34      219.59     38.52 o
  13  -4   5        7.03        7.90     20.66 o
  14  -4   5      415.66      416.22     54.08 o
  15  -4   5      407.36      450.73     57.60 o
  16  -4   5       36.58       18.71     26.74 o
 -20  -3   5      113.26      125.66     30.02 o
 -19  -3   5        1.76       -1.70     16.04 o
 -18  -3   5        3.99       12.40     17.01 o
 -17  -3   5      299.31      326.78     33.05 o
 -16  -3   5       14.98       27.46     14.58 o
 -15  -3   5        0.13        0.23      9.07 o
 -14  -3   5        8.43       15.69      9.36 o
 -13  -3   5        1.38        9.59      8.03 o
 -12  -3   5     5472.11     5458.04     72.38 o
 -11  -3   5      741.97      665.37     14.46 o
 -10  -3   5     2899.78     3077.99     46.03 o
  -9  -3   5      216.28      226.76     14.06 o
  -8  -3   5    10987.31    11943.53    123.50 o
  -7  -3   5        8.54        8.57      3.09 o
  -6  -3   5    27358.56    30548.14    273.86 o
  -5  -3   5      110.61      153.62      4.42 o
  -4  -3   5       10.43       32.43      3.21 o
  -3  -3   5      265.97      208.40      5.23 o
  -2  -3   5     1019.54      888.17     11.80 o
  -1  -3   5       47.17       36.93      2.93 o
   0  -3   5     1607.70     1711.45     19.51 o
   1  -3   5       41.85       47.41      3.54 o
   2  -3   5     2826.03     3042.44     29.55 o
   3  -3   5       58.25       37.47      3.30 o
   4  -3   5     5054.40     5634.52     46.85 o
   5  -3   5      539.00      579.04     17.34 o
   6  -3   5      529.70      492.39     11.76 o
   7  -3   5      108.28       78.66      8.41 o
   8  -3   5      109.22       97.57     11.40 o
   9  -3   5       48.37       62.16     10.39 o
  10  -3   5      455.41      410.03     44.66 o
  11  -3   5      120.73      168.55     30.38 o
  12  -3   5      830.08      728.05     55.17 o
  13  -3   5       24.21       29.41     20.66 o
  14  -3   5       31.60       41.32     25.64 o
  15  -3   5       37.02       58.82     29.41 o
  16  -3   5       14.67       22.12     27.34 o
 -19  -2   5      345.72      329.09     40.10 o
 -18  -2   5        0.22       17.62     16.77 o
 -17  -2   5      120.86      113.75     24.79 o
 -16  -2   5      167.90      181.44     26.01 o
 -15  -2   5      157.12      146.85     17.86 o
 -14  -2   5      109.04      119.12     33.05 o
 -13  -2   5       65.06       52.02     11.44 o
 -12  -2   5       29.43       30.95      7.18 o
 -11  -2   5       20.54       66.72      6.67 o
 -10  -2   5     1772.99     1800.39     27.31 o
  -9  -2   5        5.85       45.62      4.80 o
  -8  -2   5     4359.58     4806.26     48.67 o
  -7  -2   5      925.99      883.03     15.16 o
  -6  -2   5     3653.06     3930.22     39.87 o
  -5  -2   5      721.93      556.85      9.17 o
  -4  -2   5     8393.52     8806.57     83.90 o
  -3  -2   5      922.53      623.37      9.43 o
  -2  -2   5       48.56       88.42      4.48 o
  -1  -2   5       47.94      135.51      5.60 o
   0  -2   5       11.08        7.00      2.62 o
   1  -2   5       88.49       59.11      4.17 o
   2  -2   5     3324.01     3944.55     38.89 o
   3  -2   5      268.97      268.71      9.20 o
   4  -2   5     9133.98     9954.15     72.02 o
   5  -2   5      214.79      235.52      5.54 o
   6  -2   5     5688.68     6150.60     53.73 o
   7  -2   5      441.53      423.89      9.57 o
   8  -2   5      232.28      252.16     10.91 o
   9  -2   5        5.09       40.27      7.99 o
  10  -2   5      969.29      883.25     26.55 o
  11  -2   5      700.92      703.99     49.22 o
  12  -2   5      272.04      324.71     38.16 o
  13  -2   5       10.41        5.71     17.74 o
  14  -2   5      165.08      161.87     34.88 o
  15  -2   5      255.19      282.79     43.99 o
  16  -2   5     1393.53     1635.11     97.10 o
  17  -2   5      221.75      266.62     47.64 o
 -19  -1   5       92.98      134.53     31.84 o
 -18  -1   5        0.07       -6.81     16.65 o
 -17  -1   5        0.98       14.95     17.01 o
 -16  -1   5       75.93       50.19     18.59 o
 -15  -1   5       43.29       37.67     17.26 o
 -14  -1   5        0.66       -8.74      8.82 o
 -13  -1   5      111.72      129.81     27.04 o
 -12  -1   5      112.88      142.91     14.15 o
 -11  -1   5     2406.12     2355.77     43.84 o
 -10  -1   5        0.33       -3.29      7.33 o
  -9  -1   5       12.50        7.09      3.66 o
  -8  -1   5     1701.33     1780.36     25.03 o
  -7  -1   5      136.89      100.87      4.67 o
  -6  -1   5      126.67      113.21      4.61 o
  -5  -1   5       55.53       46.60      3.33 o
  -4  -1   5       31.31       21.15      2.87 o
  -3  -1   5      244.35      451.66     12.54 o
  -2  -1   5    10977.72    11498.46    101.82 o
  -1  -1   5      251.91      184.94      5.54 o
   0  -1   5      627.47      702.17     12.31 o
   1  -1   5      738.50      632.82      9.66 o
   2  -1   5     1073.40      968.59     13.23 o
   3  -1   5      530.59      494.38      9.96 o
   4  -1   5     1090.81     1147.48     15.03 o
   5  -1   5        8.82       14.14      3.21 o
   6  -1   5     1698.78     1739.14     22.67 o
   7  -1   5       35.24       76.42      5.04 o
   8  -1   5       64.35       45.35      5.81 o
   9  -1   5     2443.09     2037.49     40.78 o
  10  -1   5        6.56        8.43      9.68 o
  11  -1   5      237.57      167.58     26.74 o
  12  -1   5       12.12       18.96     13.61 o
  13  -1   5      218.71      149.11     28.44 o
  14  -1   5        3.80       23.94     18.71 o
  15  -1   5        6.25       35.97     22.97 o
  16  -1   5      585.34      617.22     59.79 o
  17  -1   5       12.14        2.92     23.33 o
 -19   0   5       95.10       89.44     30.26 o
 -18   0   5      129.05      153.85     34.39 o
 -17   0   5      130.16      130.40     30.75 o
 -16   0   5       12.08       24.18     17.86 o
 -15   0   5      262.92      254.71     32.20 o
 -14   0   5      251.26      294.80     41.93 o
 -13   0   5      385.57      424.33     55.42 o
 -12   0   5     1008.20      966.28     37.27 o
 -11   0   5      132.98       95.21     12.49 o
 -10   0   5      465.58      452.58     21.10 o
  -9   0   5     1064.87      984.31     24.49 o
  -8   0   5      140.37      144.98      6.39 o
  -7   0   5       76.37       64.67      4.37 o
  -6   0   5      752.04      792.25     13.13 o
  -5   0   5      845.22      689.81     13.51 o
  -4   0   5     3047.08     2984.20     35.87 o
  -3   0   5      845.57      783.05     11.66 o
  -2   0   5      180.81      218.01      4.95 o
  -1   0   5       20.76       11.86      2.52 o
   0   0   5        1.98       -1.72      4.70 o
   1   0   5      209.17      197.74      7.23 o
   2   0   5       15.81       52.26      4.08 o
   3   0   5      132.76      121.73      5.19 o
   4   0   5      637.43      886.54     15.43 o
   5   0   5        0.22       -3.94      3.94 o
   6   0   5     2317.51     2598.22     32.62 o
   7   0   5      562.89      565.75     13.15 o
   8   0   5     2664.86     2512.31     30.55 o
   9   0   5       18.52        8.48      6.13 o
  10   0   5      156.35      153.40     16.92 o
  11   0   5      178.51      158.95     24.55 o
  12   0   5     1107.64     1069.66     59.91 o
  13   0   5       11.20       22.12     14.34 o
  14   0   5      656.32      637.88     50.19 o
  15   0   5       52.12       32.45     21.39 o
  16   0   5      438.45      452.68     50.19 o
  17   0   5      188.78      197.11     40.10 o
  18   0   5        3.07       18.47     24.30 o
 -18   1   5      335.18      430.68     50.07 o
 -17   1   5      152.56      140.60     32.69 o
 -16   1   5       27.88       42.78     21.63 o
 -15   1   5       22.58        8.75     16.53 o
 -14   1   5        9.23       25.16     16.89 o
 -13   1   5       94.30       86.41     22.30 o
 -12   1   5      120.81      148.21     21.94 o
 -11   1   5      985.65      903.29     39.07 o
 -10   1   5     3801.97     3682.43     62.71 o
  -9   1   5       60.81       59.17      6.94 o
  -8   1   5     1546.57     1484.24     25.43 o
  -7   1   5        9.36       27.86      3.59 o
  -6   1   5     5532.48     5577.61     81.31 o
  -5   1   5       10.68       20.59      2.46 o
  -4   1   5     6677.29     7081.75     66.57 o
  -3   1   5        0.81       68.11      3.90 o
  -2   1   5     4099.76     4341.49     45.06 o
  -1   1   5      475.49      421.21      8.27 o
   0   1   5    24684.04    25335.34    207.28 o
   1   1   5      124.38       77.88      5.07 o
   2   1   5    10139.03    10562.65    106.71 o
   3   1   5      190.19      225.58      6.91 o
   4   1   5        0.35        2.41      3.57 o
   5   1   5      310.92      330.28      8.00 o
   6   1   5    17239.75    19187.66    181.58 o
   7   1   5       87.79       98.19      4.65 o
   8   1   5     2425.54     2661.62     40.48 o
   9   1   5      480.16      544.74     17.89 o
  10   1   5     1888.91     1742.21     50.12 o
  11   1   5        2.52       -3.30      8.70 o
  12   1   5      880.24      765.97     47.64 o
  13   1   5      207.99      268.81     31.60 o
  14   1   5      103.34      112.65     23.82 o
  15   1   5        5.48       36.21     18.71 o
  16   1   5        5.07        1.94     18.11 o
  17   1   5      436.34      423.39     49.70 o
  18   1   5        6.36      -18.59     20.54 o
 -18   2   5       38.59       38.40     26.86 o
 -17   2   5       51.58       39.74     25.64 o
 -16   2   5      297.66      174.75     35.61 o
 -15   2   5       13.30        6.56     17.86 o
 -14   2   5      513.50      492.29     45.69 o
 -13   2   5      132.25      107.02     17.90 o
 -12   2   5        3.88       10.93     16.95 o
 -11   2   5      115.14      106.49     18.96 o
 -10   2   5     1271.69     1256.24     32.12 o
  -9   2   5      160.23      182.27     12.63 o
  -8   2   5     5090.19     5188.41     65.96 o
  -7   2   5      427.11      323.97     11.16 o
  -6   2   5     1097.55     1021.33     13.93 o
  -5   2   5      125.62       97.86      4.71 o
  -4   2   5     2072.80     2281.94     23.06 o
  -3   2   5      315.89      272.95      8.10 o
  -2   2   5      328.29      426.71      6.86 o
  -1   2   5      122.54       91.12      4.66 o
   0   2   5        1.37        4.80      2.93 o
   1   2   5      195.14      224.75      7.22 o
   2   2   5       89.01      130.58      6.24 o
   3   2   5     2645.06     2090.23     26.85 o
   4   2   5     8326.83     8776.58     87.05 o
   5   2   5      594.95      502.62      9.37 o
   6   2   5       21.14       50.48      3.65 o
   7   2   5      213.34      220.96      8.49 o
   8   2   5      949.78     1016.22     19.49 o
   9   2   5      297.16      271.41     11.07 o
  10   2   5        4.83        8.88      5.10 o
  11   2   5      388.43      326.37     22.30 o
  12   2   5       79.61      112.77     20.78 o
  13   2   5      101.89      126.51     23.33 o
  14   2   5     1921.74     2002.48     86.53 o
  15   2   5      352.09      354.00     38.40 o
  16   2   5      172.85      103.30     27.34 o
  17   2   5       12.79       30.14     22.12 o
  18   2   5       52.72       36.94     23.82 o
  19   2   5       32.32       70.24     27.10 o
 -17   3   5       53.22        4.98     22.97 o
 -16   3   5      224.69      190.67     39.37 o
 -15   3   5       16.58       31.96     22.85 o
 -14   3   5      127.29       96.25     28.92 o
 -13   3   5      336.16      355.59     38.10 o
 -12   3   5       95.92      105.66     18.71 o
 -11   3   5        7.91       19.42     18.71 o
 -10   3   5      285.33      297.10     24.41 o
  -9   3   5     1276.86     1217.88     32.13 o
  -8   3   5      384.48      331.10     13.97 o
  -7   3   5      180.34      250.84      7.84 o
  -6   3   5      173.67      210.61      8.32 o
  -5   3   5        8.67       13.60      3.12 o
  -4   3   5     5252.09     5298.60     51.69 o
  -3   3   5      701.49      572.54     10.39 o
  -2   3   5    13133.67    14006.30    111.66 o
  -1   3   5      118.82      105.33      4.11 o
   0   3   5     1537.63     1440.22     16.43 o
   1   3   5        1.00        8.36      2.86 o
   2   3   5     4053.21     4161.98     46.60 o
   3   3   5     1375.68     1273.62     20.92 o
   4   3   5       14.69       12.55      3.15 o
   5   3   5        0.66       62.59      5.75 o
   6   3   5    27598.65    30883.51    299.17 o
   7   3   5       29.88       86.82      5.39 o
   8   3   5        6.04       10.92      4.26 o
   9   3   5        7.56       13.25      4.11 o
  10   3   5     1460.89     1535.84     28.42 o
  11   3   5       59.54       81.25      9.18 o
  12   3   5     2772.87     2706.34     95.15 o
  13   3   5      131.57      272.94     28.44 o
  14   3   5       12.49       16.53     14.34 o
  15   3   5      224.85      201.85     28.56 o
  16   3   5      299.71      261.40     34.39 o
  17   3   5       87.79       86.53     26.13 o
  18   3   5     1915.39     2005.15     97.95 o
  19   3   5       59.83       64.65     25.64 o
 -17   4   5       39.75       46.06     26.61 o
 -16   4   5      371.35      369.92     50.80 o
 -15   4   5      352.88      434.69     51.77 o
 -14   4   5       53.57       28.07     22.36 o
 -13   4   5      102.31       88.35     26.37 o
 -12   4   5      758.97      820.28     39.58 o
 -11   4   5       18.83       19.21     11.09 o
 -10   4   5       22.84       20.36      8.67 o
  -9   4   5      246.90      207.87     14.89 o
  -8   4   5      173.41      152.03      9.39 o
  -7   4   5      130.21      130.51      8.46 o
  -6   4   5      851.68      889.46     19.07 o
  -5   4   5      334.55      323.40      8.90 o
  -4   4   5     5549.12     5960.68     48.37 o
  -3   4   5      191.48      283.04      8.66 o
  -2   4   5     2809.13     2736.22     27.59 o
  -1   4   5       73.33       84.76      3.72 o
   0   4   5        0.00        0.73      2.98 o
   1   4   5       10.43        9.52      2.91 o
   2   4   5      259.26      342.37      7.83 o
   3   4   5      732.81      528.36     10.67 o
   4   4   5     3136.92     3046.30     36.92 o
   5   4   5       33.65       16.33      3.58 o
   6   4   5     3447.50     3721.88     40.98 o
   7   4   5       52.79       53.45      4.44 o
   8   4   5     1695.77     1683.63     22.08 o
   9   4   5        8.85       14.95      3.99 o
  10   4   5     1574.20     1467.90     26.92 o
  11   4   5       97.40      131.07     10.18 o
  12   4   5        9.39       32.45      7.74 o
  13   4   5        1.30       14.34     11.18 o
  14   4   5      480.33      526.20     37.06 o
  15   4   5       11.48       16.16     14.46 o
  16   4   5      778.43      773.99     50.55 o
  17   4   5       10.89      -14.58     14.58 o
  18   4   5        4.06       18.71     16.53 o
  19   4   5       91.42       61.25     23.58 o
 -16   5   5        4.00        4.37     22.60 o
 -15   5   5       74.57       82.27     30.87 o
 -14   5   5      196.26      134.41     35.49 o
 -13   5   5        2.65       31.84     22.00 o
 -12   5   5      535.54      544.61     46.91 o
 -11   5   5        0.55       32.07     13.56 o
 -10   5   5       70.70       61.85     14.80 o
  -9   5   5       23.31       17.49      9.72 o
  -8   5   5     1823.26     1785.44     34.62 o
  -7   5   5      401.39      348.10     13.14 o
  -6   5   5     3213.33     3373.27     39.00 o
  -5   5   5       64.62      100.34      6.12 o
  -4   5   5     1991.92     2172.64     26.60 o
  -3   5   5       61.53      170.24      5.85 o
  -2   5   5      142.21      202.40      5.82 o
  -1   5   5        1.87       34.67      3.49 o
   0   5   5     2574.20     2315.92     23.67 o
   1   5   5        0.97       10.78      2.83 o
   2   5   5    13169.91    14030.44    119.41 o
   3   5   5      279.24      233.71      7.67 o
   4   5   5     6308.49     6622.64     68.19 o
   5   5   5      268.97      335.63      8.43 o
   6   5   5      111.30       95.04      6.81 o
   7   5   5        2.04       87.74      5.66 o
   8   5   5    10250.29    10885.40    111.27 o
   9   5   5       24.97       14.82      3.50 o
  10   5   5     1088.12      982.81     16.70 o
  11   5   5      397.67      365.45     15.41 o
  12   5   5      905.42      873.65     24.81 o
  13   5   5      584.30      523.39     22.89 o
  14   5   5      573.48      597.66     37.67 o
  15   5   5       71.50       71.58     19.08 o
  16   5   5      375.14      353.88     34.15 o
  17   5   5       66.79       47.03     19.32 o
  18   5   5      346.95      359.23     38.52 o
  19   5   5      354.84      398.96     42.65 o
  20   5   5        4.27       10.82     18.47 o
 -15   6   5       31.65       67.93     29.17 o
 -14   6   5      139.83      119.94     35.12 o
 -13   6   5       21.64       42.29     26.13 o
 -12   6   5       27.66       32.20     22.48 o
 -11   6   5        8.69       22.37     13.30 o
 -10   6   5        0.16       -0.10      5.93 o
  -9   6   5       50.79       45.81      8.56 o
  -8   6   5     2498.55     2226.68     36.92 o
  -7   6   5       38.89       46.79      7.14 o
  -6   6   5      526.82      513.59     14.55 o
  -5   6   5       33.16       38.35      3.99 o
  -4   6   5      536.68      410.50      9.02 o
  -3   6   5       24.90       33.59      3.55 o
  -2   6   5     2467.17     2848.27     27.18 o
  -1   6   5      177.58      171.14      5.45 o
   0   6   5        2.69        6.55      2.67 o
   1   6   5      252.02      246.78      6.62 o
   2   6   5     2800.57     2667.85     28.50 o
   3   6   5      352.33      344.57      9.10 o
   4   6   5     1943.40     2072.06     25.04 o
   5   6   5      122.95       84.41      4.85 o
   6   6   5      747.52      784.43     15.07 o
   7   6   5        0.30       12.83      3.43 o
   8   6   5     4253.11     4509.66     51.42 o
   9   6   5      258.31      286.83     10.74 o
  10   6   5       27.58       37.78      5.76 o
  11   6   5       71.22       66.05      7.01 o
  12   6   5      177.05      243.25     13.75 o
  13   6   5      312.94      303.69     26.29 o
  14   6   5     1184.82     1262.51     45.69 o
  15   6   5       20.79       15.54     14.22 o
  16   6   5      883.42      880.08     49.46 o
  17   6   5       51.16       72.43     20.54 o
  18   6   5      782.45      915.44     55.29 o
  19   6   5       89.51       70.36     23.33 o
  20   6   5       38.09       49.22     21.39 o
 -15   7   5       23.57       99.53     35.97 o
 -14   7   5      149.59      168.55     41.32 o
 -13   7   5       74.93       65.14     29.41 o
 -12   7   5      554.32      572.74     58.82 o
 -11   7   5      447.40      422.25     33.90 o
 -10   7   5      154.97      130.20     12.87 o
  -9   7   5      195.62      170.13     15.01 o
  -8   7   5      257.99      227.83     13.09 o
  -7   7   5     1475.23     1344.36     27.66 o
  -6   7   5        4.07       16.89      5.93 o
  -5   7   5       41.35       34.96      6.71 o
  -4   7   5      696.54      708.91     14.22 o
  -3   7   5       91.16      112.21      5.31 o
  -2   7   5      265.04      421.22      8.46 o
  -1   7   5      555.05      492.57      9.52 o
   0   7   5     5530.61     5591.71     46.78 o
   1   7   5      127.65      147.88      5.26 o
   2   7   5      166.64      199.02      5.90 o
   3   7   5      881.83      744.11     10.77 o
   4   7   5     4809.53     4925.36     47.90 o
   5   7   5       12.22       20.06      4.57 o
   6   7   5     5896.71     5737.34     57.76 o
   7   7   5      134.98      109.22      5.61 o
   8   7   5     1604.56     1700.91     24.27 o
   9   7   5      440.83      378.52      8.17 o
  10   7   5     2936.51     3062.08     42.53 o
  11   7   5      450.76      454.22     14.10 o
  12   7   5     1487.84     1436.45     32.19 o
  13   7   5      150.73      228.89     15.78 o
  14   7   5     2582.79     2432.02     55.89 o
  15   7   5      260.38      311.69     22.92 o
  16   7   5      265.44      315.79     62.16 o
  17   7   5      290.89      354.00     32.45 o
  18   7   5      405.07      426.31     36.70 o
  19   7   5      134.56      208.29     30.14 o
  20   7   5      103.36      109.86     26.61 o
 -14   8   5       54.74       -9.84     23.94 o
 -13   8   5       56.20        4.74     23.33 o
 -12   8   5        0.15        6.20     20.78 o
 -11   8   5        1.55        8.50      7.33 o
 -10   8   5       24.16       24.38     10.08 o
  -9   8   5        0.34       -8.68      8.68 o
  -8   8   5      782.10      752.47     24.68 o
  -7   8   5       41.58       63.00      9.23 o
  -6   8   5     2040.36     1956.47     33.59 o
  -5   8   5       87.97       87.45      6.86 o
  -4   8   5      284.46      311.27     10.08 o
  -3   8   5      105.95      100.05      5.86 o
  -2   8   5     2452.84     2499.44     28.45 o
  -1   8   5       55.02       99.81      5.35 o
   0   8   5        0.45       -0.22      2.81 o
   1   8   5       15.33       91.77      6.56 o
   2   8   5     2441.99     2759.30     26.77 o
   3   8   5      486.97      489.74      8.67 o
   4   8   5     5489.40     5676.60     52.91 o
   5   8   5      126.78      118.95      5.82 o
   6   8   5      952.72      830.88     13.97 o
   7   8   5      274.40      215.02      7.53 o
   8   8   5      203.60      196.89      7.39 o
   9   8   5       28.40       20.93      4.57 o
  10   8   5     1906.27     1871.81     32.91 o
  11   8   5       39.57      112.33      8.05 o
  12   8   5     1101.86     1115.71     40.12 o
  13   8   5        0.61       18.35      6.73 o
  14   8   5      878.19      850.74     29.10 o
  15   8   5        7.43       13.74     12.29 o
  16   8   5     1703.59     1725.04     56.28 o
  17   8   5      170.90      200.77     21.43 o
  18   8   5       19.13       16.41     14.70 o
  19   8   5       26.72       20.17     16.28 o
  20   8   5       46.71       77.29     23.21 o
 -13   9   5        5.19        8.02     26.86 o
 -12   9   5      473.71      550.14     62.22 o
 -11   9   5      163.90      184.61     16.73 o
 -10   9   5      276.96      238.21     17.22 o
  -9   9   5        6.94        2.25      8.70 o
  -8   9   5       26.53       26.61      9.53 o
  -7   9   5        3.00       19.51      7.83 o
  -6   9   5     1529.75     1718.92     36.29 o
  -5   9   5      940.87      845.39     17.02 o
  -4   9   5     1336.98     1409.78     22.86 o
  -3   9   5      256.40      244.69      9.40 o
  -2   9   5     1011.32     1097.96     17.88 o
  -1   9   5      201.49      136.34      6.75 o
   0   9   5      937.28      961.85     14.13 o
   1   9   5      399.24      316.24     12.01 o
   2   9   5      271.85      435.86      8.97 o
   3   9   5       16.39       14.58      3.31 o
   4   9   5     1865.93     2023.13     24.91 o
   5   9   5      330.35      367.57      9.70 o
   6   9   5      166.58      180.95      6.89 o
   7   9   5        0.00       35.04      3.92 o
   8   9   5     1770.06     1728.97     23.61 o
   9   9   5       87.33      179.48      6.66 o
  10   9   5        6.19       -5.14      5.14 o
  11   9   5      420.57      375.58     17.60 o
  12   9   5     5522.02     5334.95     84.35 o
  13   9   5      118.39       86.93      9.62 o
  14   9   5        0.79       -8.01      8.01 o
  15   9   5       17.91       65.21     10.95 o
  16   9   5      494.93      508.31     24.89 o
  17   9   5       56.26       25.93     17.32 o
  18   9   5       36.82       63.38     15.80 o
  19   9   5       10.33       32.08     16.53 o
  20   9   5       35.75       48.00     18.96 o
  21   9   5        3.61       21.27     18.11 o
 -12  10   5      164.72      163.57     43.87 o
 -11  10   5       42.18       45.40     12.21 o
 -10  10   5      103.51       86.02     23.34 o
  -9  10   5       17.15       -1.02      9.37 o
  -8  10   5     1714.09     1748.40     42.29 o
  -7  10   5        6.23       24.22      9.54 o
  -6  10   5     1724.74     1768.92     36.95 o
  -5  10   5      215.75      190.97      9.71 o
  -4  10   5     1101.45      970.72     19.16 o
  -3  10   5      189.66      199.51      9.17 o
  -2  10   5      190.76      206.43      9.08 o
  -1  10   5       35.80      103.67      7.61 o
   0  10   5       11.33        8.49      3.96 o
   1  10   5      245.08      236.85      9.88 o
   2  10   5     2506.07     2556.11     29.53 o
   3  10   5      312.04      314.96      9.55 o
   4  10   5      414.52      332.79      9.68 o
   5  10   5      250.62      268.34      8.96 o
   6  10   5      764.84      844.62     13.58 o
   7  10   5      529.59      495.23     11.00 o
   8  10   5     6163.16     5961.04     61.72 o
   9  10   5        8.58       13.99      3.92 o
  10  10   5      706.68      656.17     18.62 o
  11  10   5      639.27      759.83     32.78 o
  12  10   5       30.57       26.47      7.19 o
  13  10   5       90.59       97.21      9.92 o
  14  10   5     1971.77     1975.31     48.60 o
  15  10   5       90.78       90.72     18.40 o
  16  10   5        0.44        2.83      8.67 o
  17  10   5       98.02       70.26     14.76 o
  18  10   5      205.57      202.48     28.62 o
  19  10   5      184.17      228.66     31.60 o
  20  10   5      397.49      309.04     31.60 o
  21  10   5       15.75       32.57     18.84 o
 -12  11   5      138.33      128.36     27.61 o
 -11  11   5       79.40       75.18     19.53 o
 -10  11   5      273.59      279.13     19.85 o
  -9  11   5        0.46        3.65      8.98 o
  -8  11   5       20.10       29.19     12.05 o
  -7  11   5      123.61      109.81     12.63 o
  -6  11   5     1107.11     1024.91     28.62 o
  -5  11   5       29.42       37.88      7.15 o
  -4  11   5      435.89      423.71     14.23 o
  -3  11   5      313.74      305.47     12.31 o
  -2  11   5     2615.98     2723.98     36.60 o
  -1  11   5       30.22       32.02      5.52 o
   0  11   5      876.08     1064.24     17.62 o
   1  11   5      726.83      529.60     12.76 o
   2  11   5     1182.81     1254.89     21.35 o
   3  11   5       84.62      106.02      6.23 o
   4  11   5      717.24      743.74     14.30 o
   5  11   5        0.33        7.33      3.49 o
   6  11   5     3360.16     3607.02     36.01 o
   7  11   5      105.03      126.45      7.17 o
   8  11   5      555.37      509.88     14.10 o
   9  11   5      386.84      394.05     11.63 o
  10  11   5     3736.00     3625.63     43.93 o
  11  11   5       23.38       46.17      7.58 o
  12  11   5      342.06      383.30     17.20 o
  13  11   5        0.12       11.06      6.84 o
  14  11   5       10.64       14.44      8.15 o
  15  11   5        3.55        9.65      8.06 o
  16  11   5      317.29      348.28     20.47 o
  17  11   5      254.03      275.34     19.77 o
  18  11   5       74.85       49.68     13.54 o
  19  11   5       14.38       19.79     12.43 o
  20  11   5       21.33       27.41     13.41 o
  21  11   5        6.03       25.64     16.16 o
 -11  12   5       78.95       71.73     14.74 o
 -10  12   5     1405.19     1451.27     45.96 o
  -9  12   5        9.65       20.18     12.46 o
  -8  12   5      438.82      458.51     24.35 o
  -7  12   5       37.03       57.51     12.64 o
  -6  12   5        1.15        4.63     11.73 o
  -5  12   5      358.40      339.38     17.18 o
  -4  12   5       16.43        6.13      6.89 o
  -3  12   5      313.89      289.57     13.26 o
  -2  12   5      380.25      450.86     21.18 o
  -1  12   5      169.06      166.17      9.49 o
   0  12   5        0.22        9.04      4.84 o
   1  12   5       54.23       57.46      5.90 o
   2  12   5      251.16      232.51      8.87 o
   3  12   5       63.52       82.80      7.72 o
   4  12   5      372.86      432.93     12.84 o
   5  12   5       20.75       36.74      5.68 o
   6  12   5      641.50      644.07     15.39 o
   7  12   5       25.12       64.72      6.88 o
   8  12   5      135.67      103.00      8.58 o
   9  12   5      897.10      881.12     27.51 o
  10  12   5      902.46      938.35     19.08 o
  11  12   5      230.38      320.28     14.72 o
  12  12   5      990.56      937.80     24.39 o
  13  12   5      448.98      399.95     18.08 o
  14  12   5       97.92       91.44     25.65 o
  15  12   5       87.55       63.91     26.15 o
  16  12   5      132.70      151.46     15.48 o
  17  12   5       18.82       34.96     10.58 o
  18  12   5       99.17      106.83     26.98 o
  19  12   5        0.10       25.19     29.65 o
  20  12   5      199.61      178.40     21.00 o
  21  12   5      239.55      271.69     25.54 o
 -10  13   5       72.95       82.19     17.45 o
  -9  13   5      111.04       97.31     18.45 o
  -8  13   5      102.99      151.36     17.68 o
  -7  13   5       33.75       43.46     12.69 o
  -6  13   5     1061.57      966.09     47.65 o
  -5  13   5        2.52       12.88      7.67 o
  -4  13   5       26.51       23.74      8.82 o
  -3  13   5       55.50       60.24      9.69 o
  -2  13   5      110.06      146.63     11.14 o
  -1  13   5       28.51       22.39      7.60 o
   0  13   5       70.72       65.92      7.06 o
   1  13   5        7.02       21.59      5.29 o
   2  13   5     3300.92     3183.92     39.60 o
   3  13   5      582.40      494.82     12.96 o
   4  13   5     1598.10     1650.89     28.07 o
   5  13   5       31.43       32.20      6.43 o
   6  13   5       12.78       29.32      6.79 o
   7  13   5       37.33       19.25      5.92 o
   8  13   5     2204.02     2116.37     33.32 o
   9  13   5        6.84       36.09      6.75 o
  10  13   5      329.34      375.53     14.92 o
  11  13   5       60.80       44.45      9.11 o
  12  13   5       81.78       93.30     11.42 o
  13  13   5      390.36      364.31     18.07 o
  14  13   5        0.22       14.23     11.12 o
  15  13   5       44.57       86.24     12.47 o
  16  13   5        0.46       -2.49      8.02 o
  17  13   5       89.06       97.69     14.20 o
  18  13   5      501.20      441.84     25.70 o
  19  13   5       12.70       16.93     12.65 o
  20  13   5       26.80       35.27     27.65 o
  21  13   5       30.03       12.23     35.97 o
  -9  14   5        8.70       11.31     21.74 o
  -8  14   5      679.37      666.60     31.43 o
  -7  14   5       43.09       42.56     14.41 o
  -6  14   5       26.04       44.52     15.83 o
  -5  14   5       12.36        9.72      8.39 o
  -4  14   5     1204.10     1121.15     29.39 o
  -3  14   5       21.70       39.48      9.50 o
  -2  14   5      591.26      636.78     24.89 o
  -1  14   5      113.17      107.89     15.73 o
   0  14   5        4.27       11.05      7.23 o
   1  14   5       36.92       25.95      6.07 o
   2  14   5      562.24      615.16     16.53 o
   3  14   5       14.74       30.79      5.81 o
   4  14   5      828.12      749.55     19.42 o
   5  14   5      138.11      230.12     11.49 o
   6  14   5     1904.75     1817.48     33.62 o
   7  14   5      141.03      282.92     15.42 o
   8  14   5     2714.78     2419.57     37.37 o
   9  14   5      102.02       64.51      8.41 o
  10  14   5       60.11       39.87      7.04 o
  11  14   5       71.24       77.41      8.17 o
  12  14   5        7.99       -2.61      7.37 o
  13  14   5       31.51       39.53     10.07 o
  14  14   5      393.71      433.66     23.71 o
  15  14   5       58.47       22.22     12.97 o
  16  14   5      171.97      143.34     28.20 o
  17  14   5       82.57      120.28     15.08 o
  18  14   5       73.27       74.63     14.05 o
  19  14   5       39.73       45.21     12.43 o
  20  14   5       31.48       48.66     14.63 o
  -8  15   5       14.48       34.15     17.79 o
  -7  15   5       44.91       35.15     13.41 o
  -6  15   5       57.53       70.33     21.15 o
  -5  15   5       98.20       79.59     15.21 o
  -4  15   5       16.13        1.94      8.79 o
  -3  15   5       15.51       13.04      9.06 o
  -2  15   5      387.65      385.48     18.64 o
  -1  15   5       34.40       27.57      9.42 o
   0  15   5     1250.99     1266.05     47.44 o
   1  15   5       33.56       21.92      7.98 o
   2  15   5      161.36      197.14     16.37 o
   3  15   5        9.05       35.51      9.34 o
   4  15   5      462.75      481.67     18.74 o
   5  15   5       21.01       58.73      9.12 o
   6  15   5     1707.17     2001.24     39.87 o
   7  15   5       81.24       58.70      9.34 o
   8  15   5      326.51      288.53     14.32 o
   9  15   5        5.58        1.91      6.09 o
  10  15   5       75.98       68.17     15.45 o
  11  15   5      104.06       85.21     12.61 o
  12  15   5       32.27       28.99      9.58 o
  13  15   5        0.15       25.07      9.62 o
  14  15   5        3.07        9.86      9.09 o
  15  15   5      133.86      190.12     20.52 o
  16  15   5       28.00       36.94     12.28 o
  17  15   5        1.44        0.98     11.43 o
  18  15   5        2.95       18.53     12.04 o
  19  15   5        7.08       11.86     13.28 o
  20  15   5      141.25      162.44     22.26 o
  -7  16   5        3.99        0.17     12.21 o
  -6  16   5       24.19       38.94     14.54 o
  -5  16   5       28.58       49.65     14.28 o
  -4  16   5      220.18      282.12     17.37 o
  -3  16   5      187.77      190.90     18.23 o
  -2  16   5       37.90       36.26     11.69 o
  -1  16   5      154.81      158.12     16.88 o
   0  16   5        0.91        6.28      8.41 o
   1  16   5       74.72       83.01     12.18 o
   2  16   5      519.30      513.45     19.06 o
   3  16   5       11.04       22.54     15.95 o
   4  16   5       39.28       44.39     10.37 o
   5  16   5        0.00       -1.31      7.58 o
   6  16   5     1884.46     1977.67     42.16 o
   7  16   5       10.73       21.36      9.91 o
   8  16   5      933.82      891.19     33.38 o
   9  16   5        6.13       15.75      9.42 o
  10  16   5        2.68        6.95      8.57 o
  11  16   5        1.66       -0.74      8.17 o
  12  16   5      703.19      725.96     37.33 o
  13  16   5       42.46       56.60     13.28 o
  14  16   5      585.46      544.03     35.45 o
  15  16   5       96.20       98.69     15.15 o
  16  16   5       25.76       13.32     11.07 o
  17  16   5        5.45       -4.61     10.09 o
  18  16   5        8.76        3.87     10.91 o
  19  16   5       81.62       82.88     19.51 o
  20  16   5      812.57      847.18     57.17 o
  -5  17   5      128.89      127.19     18.29 o
  -4  17   5        5.59        7.82      9.85 o
  -3  17   5       42.88       23.25     17.11 o
  -2  17   5        0.48       -0.82      9.90 o
  -1  17   5       24.06       26.09     10.70 o
   0  17   5      101.75       84.29     12.78 o
   1  17   5        0.18       33.19     10.49 o
   2  17   5      243.49      239.01     24.08 o
   3  17   5       92.05       38.04      9.43 o
   4  17   5       21.09       15.67      9.09 o
   5  17   5       75.03      108.17     13.27 o
   6  17   5     1332.06     1222.93     33.28 o
   7  17   5       63.27       35.96     11.38 o
   8  17   5       10.55       12.99     12.00 o
   9  17   5        0.94       -0.91     10.51 o
  10  17   5      146.80      131.16     17.60 o
  11  17   5       15.30       18.74     10.78 o
  12  17   5      621.40      596.20     31.44 o
  13  17   5        8.13        4.14     11.60 o
  14  17   5      129.68      132.10     18.05 o
  15  17   5       21.80       22.82     12.06 o
  16  17   5        8.18       26.46     11.95 o
  17  17   5      141.96      151.33     19.06 o
  18  17   5        0.26       -0.33     10.81 o
  19  17   5        2.35       51.78     14.57 o
  20  17   5       87.72       74.77     16.53 o
  -4  18   5        2.65        4.12     13.33 o
  -3  18   5       17.40       33.27     16.22 o
  -2  18   5      278.53      266.77     18.48 o
  -1  18   5        4.45        2.60      9.96 o
   0  18   5        2.70        0.34      9.65 o
   1  18   5       40.94       28.13     14.84 o
   2  18   5       58.93       53.47     18.39 o
   3  18   5       69.51       27.15     14.29 o
   4  18   5     1410.66     1396.46     37.50 o
   5  18   5       63.22       77.58     13.01 o
   6  18   5       15.45       17.85     10.03 o
   7  18   5       19.70       35.50     11.99 o
   8  18   5     1825.62     1853.43     57.68 o
   9  18   5       11.81       -1.73     12.45 o
  10  18   5       18.21        9.07     11.81 o
  11  18   5       27.44       54.90     14.17 o
  12  18   5       24.52       39.23     13.54 o
  13  18   5       36.77       30.14     13.22 o
  14  18   5       30.03       28.03     19.38 o
  15  18   5        6.76        3.90     11.86 o
  16  18   5      310.75      232.68     25.94 o
  17  18   5       20.61       18.05     12.60 o
  18  18   5      160.77      163.52     28.17 o
  19  18   5        2.44       20.91     12.56 o
  -2  19   5      331.71      335.01     20.31 o
  -1  19   5        0.16       -8.74     10.41 o
   0  19   5     1098.86     1005.63     49.53 o
   1  19   5        4.10       -3.98     13.07 o
   2  19   5        2.96        3.53     14.21 o
   3  19   5        3.45       14.47     13.77 o
   4  19   5       14.83       15.14     15.14 o
   5  19   5        1.80        3.13     10.01 o
   6  19   5     1175.99     1113.42     34.29 o
   7  19   5      156.78      120.41     18.03 o
   8  19   5       29.93       19.43     13.64 o
   9  19   5       53.76       43.37     15.56 o
  10  19   5      315.85      265.46     25.69 o
  11  19   5       25.85       19.17     13.55 o
  12  19   5      544.34      469.56     31.19 o
  13  19   5       22.28       22.91     14.17 o
  14  19   5      166.80      170.75     22.20 o
  15  19   5       35.43       59.99     16.35 o
  16  19   5      217.56      199.75     24.01 o
  17  19   5        2.31       10.44     13.42 o
  18  19   5      262.34      251.99     40.55 o
  -1  20   5       19.46       24.25     14.09 o
   0  20   5        0.89       13.96     15.10 o
   1  20   5       11.49       -0.67     24.53 o
   2  20   5      323.07      325.27     29.28 o
   3  20   5        0.03       14.83     15.14 o
   4  20   5      112.94      134.17     21.37 o
   5  20   5        0.24       11.04     12.01 o
   6  20   5       16.97       17.91     15.05 o
   7  20   5      125.07      127.20     21.58 o
   8  20   5      476.13      480.61     43.39 o
   9  20   5        3.64       11.12     14.35 o
  10  20   5       60.96       86.17     18.93 o
  11  20   5        3.31        5.43     13.37 o
  12  20   5        1.57        5.78     13.59 o
  13  20   5        3.72        4.91     12.53 o
  14  20   5      226.76      212.95     24.81 o
  15  20   5       22.17       36.53     14.96 o
  16  20   5      323.67      356.40     46.80 o
  17  20   5       24.16       17.42     13.95 o
  18  20   5      110.61      127.77     21.10 o
   1  21   5        0.19      -14.01     15.01 o
   2  21   5      237.00      189.93     25.11 o
   3  21   5        3.33       16.92     16.15 o
   4  21   5        0.83        9.69     14.95 o
   5  21   5       30.08       44.16     18.32 o
   6  21   5       42.52       45.04     13.82 o
   7  21   5        2.47       10.18     12.56 o
   8  21   5       64.94      106.68     23.60 o
   9  21   5       61.91       53.04     19.03 o
  10  21   5      382.81      395.00     33.17 o
  11  21   5       82.60       55.50     21.86 o
  12  21   5      855.79      886.36     44.33 o
  13  21   5       46.99       54.13     17.28 o
  14  21   5      128.89      148.66     22.97 o
  15  21   5       30.11       63.03     25.22 o
  16  21   5       16.53        7.60     13.72 o
  17  21   5       52.85       26.53     17.55 o
   4  22   5       19.56        6.46     27.29 o
   5  22   5        0.94       24.40     23.38 o
   6  22   5        0.44        0.33     19.53 o
   7  22   5       28.72       48.51     17.57 o
   8  22   5      843.39      853.99     46.42 o
   9  22   5        3.50       13.22     22.09 o
  10  22   5     1994.25     2032.82     92.64 o
  11  22   5        0.89       16.61     15.93 o
  12  22   5      139.07      153.08     31.24 o
  13  22   5        0.00        9.04     14.56 o
  14  22   5       84.57       81.24     20.79 o
  15  22   5        0.85        6.28     14.03 o
   7  23   5        2.81       -0.26     19.82 o
   8  23   5        1.99       15.12     18.40 o
   9  23   5        8.11        9.28     16.90 o
  10  23   5       74.93       51.39     20.48 o
  11  23   5       32.34       70.27     20.95 o
  12  23   5      157.99      173.29     26.85 o
 -13 -21   6      113.21       91.87     32.33 o
 -12 -21   6       96.37       98.21     21.98 o
 -11 -21   6       35.75       64.09     17.74 o
 -10 -21   6       69.11       49.01     17.08 o
  -9 -21   6        0.57       -8.65     13.93 o
  -8 -21   6      152.58      192.38     29.82 o
  -7 -21   6       20.40       41.06     23.92 o
 -15 -20   6        7.11       21.48     13.87 o
 -14 -20   6      645.23      743.04     50.95 o
 -13 -20   6        2.09        3.85     10.10 o
 -12 -20   6      102.12      122.42     19.89 o
 -11 -20   6        0.38        5.16     13.48 o
 -10 -20   6      179.13      146.53     21.13 o
  -9 -20   6       32.41       12.88     14.47 o
  -8 -20   6       15.24       10.59     14.32 o
  -7 -20   6       68.48      110.54     20.18 o
  -6 -20   6      167.26      181.29     21.71 o
  -5 -20   6       49.10       72.54     25.75 o
  -4 -20   6       70.05       88.87     25.83 o
  -3 -20   6       30.87       71.78     24.75 o
 -17 -19   6        3.05       -0.55     10.73 o
 -16 -19   6       48.75       49.13     14.31 o
 -15 -19   6      138.26      144.73     17.48 o
 -14 -19   6      346.24      395.72     27.82 o
 -13 -19   6        6.99       19.14     10.59 o
 -12 -19   6        0.01       12.66      9.89 o
 -11 -19   6        4.04       25.98     11.46 o
 -10 -19   6      457.86      459.24     29.47 o
  -9 -19   6        0.05        2.51     12.48 o
  -8 -19   6     2844.49     2982.10     71.63 o
  -7 -19   6       22.47       32.33     18.57 o
  -6 -19   6        1.31      -10.20     11.13 o
  -5 -19   6        3.30        6.10     17.31 o
  -4 -19   6       12.65        7.97     21.44 o
  -3 -19   6        0.09       -4.16     18.96 o
  -2 -19   6      483.42      480.58     46.18 o
  -1 -19   6        3.19        9.38     19.58 o
 -18 -18   6        0.44       -1.79      8.12 o
 -17 -18   6       15.19       20.47     10.80 o
 -16 -18   6        1.89       -5.79      8.08 o
 -15 -18   6       31.53       65.22     12.77 o
 -14 -18   6       95.12       83.12     13.19 o
 -13 -18   6       54.93       70.88     12.54 o
 -12 -18   6       30.71       20.79     12.07 o
 -11 -18   6       35.84       26.45     10.01 o
 -10 -18   6      322.98      366.50     22.09 o
  -9 -18   6       38.74       52.71     14.45 o
  -8 -18   6        0.97       -3.06     10.46 o
  -7 -18   6       15.09        6.43     12.01 o
  -6 -18   6      153.18      152.24     19.32 o
  -5 -18   6        1.03       -1.61     10.57 o
  -4 -18   6      125.11      148.08     19.06 o
  -3 -18   6       24.06       23.86     20.26 o
  -2 -18   6      246.32      224.08     30.40 o
  -1 -18   6       61.20       69.28     51.89 o
   0 -18   6      342.49      265.43     83.61 o
   1 -18   6        1.02      -12.77     17.27 o
 -18 -17   6      347.87      362.24     15.83 o
 -17 -17   6       38.24       30.58     10.52 o
 -16 -17   6     1278.13     1301.45     37.22 o
 -15 -17   6       90.43       66.58     15.26 o
 -14 -17   6       20.65        6.15     10.42 o
 -13 -17   6      209.74      191.63     16.03 o
 -12 -17   6      355.07      386.97     20.99 o
 -11 -17   6        1.86       19.93      9.97 o
 -10 -17   6      804.50      768.94     28.16 o
  -9 -17   6       10.08       -4.93      8.37 o
  -8 -17   6      172.60      195.09     19.54 o
  -7 -17   6        6.67        3.76     10.85 o
  -6 -17   6        2.87       13.08     11.71 o
  -5 -17   6       70.29       87.35     18.15 o
  -4 -17   6      370.42      415.37     22.75 o
  -3 -17   6       91.11       87.72     20.36 o
  -2 -17   6      106.04       80.44     22.78 o
  -1 -17   6       83.35       92.73     56.99 o
   0 -17   6       11.99        6.03     16.75 o
   1 -17   6        1.72       31.50     24.12 o
   2 -17   6      601.79      602.03     47.29 o
   3 -17   6       91.19       96.02     15.55 o
 -19 -16   6       17.19       32.95     11.90 o
 -18 -16   6       10.62       18.24      8.17 o
 -17 -16   6      179.03      226.09     15.69 o
 -16 -16   6      101.32       82.19     13.55 o
 -15 -16   6       42.17       48.54     10.83 o
 -14 -16   6      106.83      146.18     16.48 o
 -13 -16   6       24.05       23.47     11.45 o
 -12 -16   6      519.89      497.72     25.78 o
 -11 -16   6       24.17       20.25      8.39 o
 -10 -16   6       72.39       48.05     10.62 o
  -9 -16   6       25.04       22.57     10.02 o
  -8 -16   6      529.20      469.64     22.55 o
  -7 -16   6        1.84       14.59     10.63 o
  -6 -16   6      667.09      770.58     31.34 o
  -5 -16   6        0.52       16.67     10.24 o
  -4 -16   6        4.16       -2.26      9.22 o
  -3 -16   6       72.52       82.91     16.13 o
  -2 -16   6        2.26        6.26     19.02 o
  -1 -16   6       46.69       22.34     18.45 o
   0 -16   6     1015.77      963.90     59.06 o
   1 -16   6      136.32      123.67     15.53 o
   2 -16   6      206.51      219.29     18.92 o
   3 -16   6        7.96       27.03     12.72 o
   4 -16   6       38.92       37.60     13.35 o
 -20 -15   6       77.78       53.91     11.62 o
 -19 -15   6       10.96       16.63      7.60 o
 -18 -15   6      120.24      108.87     15.43 o
 -17 -15   6       12.43       20.71      6.59 o
 -16 -15   6       14.72       14.16     11.77 o
 -15 -15   6       74.82       72.53     10.80 o
 -14 -15   6      639.47      636.31     27.28 o
 -13 -15   6       11.31        7.65     12.49 o
 -12 -15   6      113.83      117.01     14.48 o
 -11 -15   6        0.31       -3.54      8.66 o
 -10 -15   6       85.53       74.77     10.92 o
  -9 -15   6      148.14      158.09     13.80 o
  -8 -15   6       36.77       19.36      8.18 o
  -7 -15   6       19.27       31.29     12.45 o
  -6 -15   6      138.80      158.97     16.70 o
  -5 -15   6       26.77       25.44      9.54 o
  -4 -15   6        3.53       -0.85      9.00 o
  -3 -15   6        0.01       -6.76      8.20 o
  -2 -15   6      294.06      288.75     20.32 o
  -1 -15   6       14.34       31.47     29.11 o
   0 -15   6        0.08        1.15     11.09 o
   1 -15   6       20.39       21.23     11.74 o
   2 -15   6       21.71       53.10     12.76 o
   3 -15   6        8.11       22.52     12.24 o
   4 -15   6       32.83       31.74     15.03 o
   5 -15   6       64.17       61.52     17.83 o
 -19 -14   6      297.63      282.95     25.98 o
 -18 -14   6      283.42      296.51     25.07 o
 -17 -14   6      214.08      234.66     12.92 o
 -16 -14   6      174.48      172.76     10.51 o
 -15 -14   6      114.94      111.83     11.32 o
 -14 -14   6       14.06       11.92      8.56 o
 -13 -14   6       33.59       36.23     10.28 o
 -12 -14   6      168.05      148.37     14.89 o
 -11 -14   6      122.26      127.27     14.35 o
 -10 -14   6      132.29      124.13     14.33 o
  -9 -14   6        1.55        7.78      6.85 o
  -8 -14   6      253.96      234.15     15.28 o
  -7 -14   6       37.76       44.81      9.33 o
  -6 -14   6     1748.55     1624.50     37.41 o
  -5 -14   6       33.93       17.50      8.68 o
  -4 -14   6      332.34      336.18     17.97 o
  -3 -14   6       47.24       45.87     10.36 o
  -2 -14   6      852.59      874.36     27.39 o
  -1 -14   6        9.28        1.28     12.66 o
   0 -14   6     5472.08     5535.34    101.28 o
   1 -14   6       91.18      119.97     14.19 o
   2 -14   6        5.41       10.43     10.71 o
   3 -14   6       64.40       86.07     13.73 o
   4 -14   6       98.25      111.59     16.48 o
   5 -14   6       30.84       42.56     12.23 o
   6 -14   6      175.34      182.87     22.17 o
   7 -14   6        0.15       -0.09     13.91 o
 -19 -13   6       95.33      102.20     37.55 o
 -18 -13   6      475.80      490.87     28.78 o
 -17 -13   6        6.28       27.50     15.94 o
 -16 -13   6       43.66       38.13      7.88 o
 -15 -13   6       83.40       92.64      9.59 o
 -14 -13   6      191.20      204.43     27.59 o
 -13 -13   6       11.06       25.68      8.75 o
 -12 -13   6        1.87       -1.00      7.27 o
 -11 -13   6      100.91      115.77     12.98 o
 -10 -13   6       42.28       21.75      6.06 o
  -9 -13   6       21.20       67.01      9.11 o
  -8 -13   6     2359.97     2295.95     39.73 o
  -7 -13   6       42.04       45.32      7.77 o
  -6 -13   6      227.19      213.09     14.08 o
  -5 -13   6      210.10      204.84     16.10 o
  -4 -13   6      810.29      823.70     22.99 o
  -3 -13   6       25.52       25.23      8.12 o
  -2 -13   6      144.50      129.38     11.98 o
  -1 -13   6       27.44       45.36      7.74 o
   0 -13   6        7.94        4.87      8.33 o
   1 -13   6       40.60       37.96     10.53 o
   2 -13   6      293.75      320.29     20.52 o
   3 -13   6       18.88       34.50     11.15 o
   4 -13   6      428.84      436.45     21.98 o
   5 -13   6       10.32        7.89     10.17 o
   6 -13   6        0.00      -11.21     15.19 o
   7 -13   6       70.23       52.35     19.08 o
   8 -13   6       97.26      106.50     21.92 o
 -19 -12   6       11.43       11.18     25.28 o
 -18 -12   6     1017.73      963.40     67.81 o
 -17 -12   6        8.46       20.68     14.05 o
 -16 -12   6      384.21      423.81     41.00 o
 -15 -12   6       66.13      106.30      8.84 o
 -14 -12   6        9.54        9.69      5.92 o
 -13 -12   6        0.18       11.16      5.87 o
 -12 -12   6     1902.57     1864.36     47.60 o
 -11 -12   6       28.18       17.39     12.66 o
 -10 -12   6      803.24      922.28     21.54 o
  -9 -12   6        0.03       -0.52      5.23 o
  -8 -12   6      370.89      335.16     15.58 o
  -7 -12   6       88.12      109.30      9.26 o
  -6 -12   6       26.22       42.16      7.35 o
  -5 -12   6       15.35       22.25      6.34 o
  -4 -12   6      151.51      132.37     11.01 o
  -3 -12   6       29.87       26.50      7.34 o
  -2 -12   6     2306.60     2282.10     32.68 o
  -1 -12   6      303.08      277.95     12.47 o
   0 -12   6     1352.56     1334.44     24.89 o
   1 -12   6       68.22       68.07     10.77 o
   2 -12   6     1112.18     1061.88     30.84 o
   3 -12   6       12.88       -9.51      9.51 o
   4 -12   6        0.23        1.40     10.27 o
   5 -12   6       43.06       41.68     21.43 o
   6 -12   6      147.46      111.70     20.86 o
   7 -12   6        3.20        2.11     16.47 o
   8 -12   6        3.57      -12.58     15.12 o
   9 -12   6       14.55       14.95     16.50 o
 -18 -11   6       89.84       32.45     25.03 o
 -17 -11   6        4.77       -1.31     16.69 o
 -16 -11   6      173.49      180.38     21.46 o
 -15 -11   6      122.58      117.17     13.86 o
 -14 -11   6      400.94      378.57     14.70 o
 -13 -11   6       62.91       69.42     11.80 o
 -12 -11   6      149.15      133.36     13.24 o
 -11 -11   6       16.11       33.24      9.47 o
 -10 -11   6     3704.42     3852.71    115.84 o
  -9 -11   6        6.86       15.55      4.54 o
  -8 -11   6      686.10      684.52     20.16 o
  -7 -11   6      259.09      213.21     11.28 o
  -6 -11   6      153.57      159.55      9.86 o
  -5 -11   6        2.86       18.84      6.06 o
  -4 -11   6       76.44       40.54      6.90 o
  -3 -11   6      254.50      261.39     12.02 o
  -2 -11   6      380.42      372.33     15.36 o
  -1 -11   6       19.36       12.15      5.17 o
   0 -11   6        1.14       -0.93      4.89 o
   1 -11   6      259.16      270.41     13.64 o
   2 -11   6      113.06       80.06     12.73 o
   3 -11   6       88.36       64.13     12.20 o
   4 -11   6        5.77        8.91     12.70 o
   5 -11   6       27.92       21.40     10.10 o
   6 -11   6       18.80        1.20      9.17 o
   7 -11   6        4.75       -3.99     13.65 o
   8 -11   6     2504.88     2399.33     74.17 o
   9 -11   6       15.14       -8.25     20.05 o
  10 -11   6       53.79       71.10     19.38 o
 -18 -10   6      496.52      557.31     57.36 o
 -17 -10   6      562.26      603.08     40.66 o
 -16 -10   6       40.42       32.73     13.00 o
 -15 -10   6       12.70      -10.29     10.29 o
 -14 -10   6      385.87      362.38     12.85 o
 -13 -10   6       71.96      261.84      9.13 o
 -12 -10   6       16.40       49.70     10.89 o
 -11 -10   6      538.10      505.07     18.52 o
 -10 -10   6      170.65      122.72     10.65 o
  -9 -10   6     1112.19      872.33     20.87 o
  -8 -10   6     3146.95     3341.91     43.32 o
  -7 -10   6        6.89        6.57      4.22 o
  -6 -10   6     2593.45     2425.66     34.90 o
  -5 -10   6        4.27       12.49      4.27 o
  -4 -10   6       32.97       57.19      6.38 o
  -3 -10   6       12.24       39.31      5.99 o
  -2 -10   6      135.12      125.25      8.38 o
  -1 -10   6       90.63       79.90      6.94 o
   0 -10   6     6311.44     6515.08     66.64 o
   1 -10   6       12.50       10.14      6.25 o
   2 -10   6     1517.28     1546.38     41.60 o
   3 -10   6        7.40       13.68      8.48 o
   4 -10   6      329.70      346.75     17.61 o
   5 -10   6        5.24       24.86      9.77 o
   6 -10   6      644.74      720.26     29.73 o
   7 -10   6        5.13       15.33     13.83 o
   8 -10   6        0.96       15.26     14.56 o
   9 -10   6       11.49       13.20     15.11 o
  10 -10   6      114.35       94.33     20.32 o
  11 -10   6      279.82      275.16     39.98 o
 -21  -9   6      153.82      202.58     22.60 o
 -20  -9   6       44.26       47.52     13.12 o
 -18  -9   6      199.32      200.64     39.86 o
 -17  -9   6       31.62       36.70     25.64 o
 -16  -9   6       82.97       67.51     22.56 o
 -15  -9   6      208.77      227.78     21.39 o
 -14  -9   6      641.47      574.79     18.36 o
 -13  -9   6      267.70      245.02     10.22 o
 -12  -9   6      212.13      203.38      9.89 o
 -11  -9   6      233.27      213.79     14.20 o
 -10  -9   6     4053.74     3813.98     57.45 o
  -9  -9   6        3.04       78.11      7.91 o
  -8  -9   6     6118.23     6343.37     75.68 o
  -7  -9   6        8.30        7.93      3.87 o
  -6  -9   6      985.47     1027.94     18.96 o
  -5  -9   6       50.48      108.56      7.02 o
  -4  -9   6     2132.24     2285.54     28.95 o
  -3  -9   6      321.13      274.28     10.20 o
  -2  -9   6     2453.75     2631.18     34.86 o
  -1  -9   6      172.76      140.56      7.57 o
   0  -9   6        0.00        1.53      4.27 o
   1  -9   6       56.80       53.29      6.79 o
   2  -9   6      423.33      417.31     14.85 o
   3  -9   6        5.52       14.53      7.44 o
   4  -9   6      870.47      844.89     25.13 o
   5  -9   6        8.12        1.24      8.14 o
   6  -9   6      136.89      168.79     14.01 o
   7  -9   6       43.07       37.77     13.99 o
   8  -9   6      153.44      193.80     22.19 o
   9  -9   6       27.54       30.99     20.17 o
  10  -9   6      538.96      557.20     33.77 o
  11  -9   6       17.87       17.65     15.44 o
  12  -9   6       58.20       65.93     21.33 o
 -20  -8   6        4.25       17.01     12.76 o
 -19  -8   6       11.07       27.34     11.79 o
 -18  -8   6       81.99       68.54     12.03 o
 -17  -8   6       97.73      114.72     31.72 o
 -16  -8   6     1391.43     1381.97     80.45 o
 -15  -8   6       17.22        1.35      7.98 o
 -14  -8   6     2179.33     1985.58     53.69 o
 -13  -8   6      538.12      473.57     14.58 o
 -12  -8   6      427.80      401.23     12.56 o
 -11  -8   6      188.73      183.96     10.60 o
 -10  -8   6     1301.92     1226.24     17.98 o
  -9  -8   6        0.01       35.45      5.19 o
  -8  -8   6      253.82      284.02      7.46 o
  -7  -8   6      136.90      133.45      5.72 o
  -6  -8   6      692.03      680.68     16.69 o
  -5  -8   6      101.04       88.99      6.14 o
  -4  -8   6      222.28      275.67      8.96 o
  -3  -8   6        6.40       29.56      4.60 o
  -2  -8   6      998.61      946.10     14.89 o
  -1  -8   6       22.18       16.09      3.22 o
   0  -8   6      345.77      361.38     10.58 o
   1  -8   6        4.97       32.51      5.52 o
   2  -8   6       78.81       90.08     11.92 o
   3  -8   6       84.56       96.31      8.80 o
   4  -8   6      237.15      203.72     11.24 o
   5  -8   6       18.59       57.06      8.27 o
   6  -8   6     1410.51     1316.97     33.05 o
   7  -8   6      161.38      167.39     17.13 o
   8  -8   6      429.76      381.31     23.59 o
   9  -8   6        0.40       -0.55     12.30 o
  10  -8   6      261.81      282.54     33.94 o
  11  -8   6       12.81       10.24     11.95 o
  12  -8   6       58.51       52.61     14.24 o
  13  -8   6      278.47      265.16     32.85 o
 -20  -7   6        0.00        3.52     13.49 o
 -19  -7   6      163.44      186.18     22.00 o
 -18  -7   6      247.87      204.40     20.17 o
 -17  -7   6       11.01       10.30     19.75 o
 -16  -7   6     1065.87     1168.58     73.28 o
 -15  -7   6        1.80       -2.21     12.46 o
 -14  -7   6      160.09      194.99     14.16 o
 -13  -7   6      155.55      159.24      9.18 o
 -12  -7   6        0.55        0.99      4.40 o
 -11  -7   6       19.52       62.83      5.57 o
 -10  -7   6      465.85      559.34     13.67 o
  -9  -7   6      147.52      151.53      5.82 o
  -8  -7   6    10564.84    10585.60    121.31 o
  -7  -7   6      130.92       87.30      4.74 o
  -6  -7   6       46.14       96.74      4.70 o
  -5  -7   6       91.74       72.10      5.46 o
  -4  -7   6     1835.44     1738.94     27.68 o
  -3  -7   6      141.25      154.76      6.79 o
  -2  -7   6      151.07      120.77      7.90 o
  -1  -7   6      168.86      188.98      5.89 o
   0  -7   6        1.34        0.52      2.93 o
   1  -7   6       13.62        9.86      3.45 o
   2  -7   6     2201.65     2391.24     29.53 o
   3  -7   6      304.42      241.73      9.43 o
   4  -7   6       40.17       17.16      5.45 o
   5  -7   6        7.97       16.76      8.48 o
   6  -7   6      170.71      154.74     14.41 o
   7  -7   6      129.74      115.65     13.65 o
   8  -7   6        2.97        2.00      9.30 o
   9  -7   6        0.31       -2.70      9.55 o
  10  -7   6      675.26      577.07     34.19 o
  11  -7   6        0.16        6.79     10.65 o
  12  -7   6        6.90       14.39     10.67 o
  13  -7   6       15.66       22.85     25.76 o
 -20  -6   6        5.70        5.23     15.07 o
 -19  -6   6       10.95       23.58     15.19 o
 -18  -6   6      680.98      804.37     41.80 o
 -17  -6   6        0.24        1.46     14.70 o
 -16  -6   6      930.21      885.30     31.60 o
 -15  -6   6        2.93       32.20     21.87 o
 -14  -6   6      354.19      378.16     14.61 o
 -13  -6   6       11.65       70.96      8.77 o
 -12  -6   6     2356.04     2381.53     44.19 o
 -11  -6   6      217.82      196.60      9.96 o
 -10  -6   6     1743.52     1808.12     28.51 o
  -9  -6   6       27.26        9.16      3.61 o
  -8  -6   6      734.43      933.40     15.77 o
  -7  -6   6      151.30      130.19      6.41 o
  -6  -6   6     6368.36     6373.44     64.52 o
  -5  -6   6       50.62       54.60      4.74 o
  -4  -6   6      116.41      170.63     12.35 o
  -3  -6   6       72.80       81.69      6.14 o
  -2  -6   6     1645.41     1601.88     21.12 o
  -1  -6   6       12.21        8.31      2.41 o
   0  -6   6       72.09      136.07      5.52 o
   1  -6   6      224.06      210.01      7.02 o
   2  -6   6     1277.38     1155.72     17.92 o
   3  -6   6       26.13       50.31      5.09 o
   4  -6   6      108.66      140.11      7.59 o
   5  -6   6       69.31       76.54     10.84 o
   6  -6   6       98.48      108.35     10.45 o
   7  -6   6      100.28      110.90     12.89 o
   8  -6   6      293.10      282.33     18.80 o
   9  -6   6      308.72      265.71     22.50 o
  10  -6   6       49.59       40.84     16.93 o
  11  -6   6       17.01       15.80     10.97 o
  12  -6   6       49.47       46.82     17.62 o
  13  -6   6      157.64      197.11     43.14 o
  14  -6   6      456.50      623.42     67.32 o
 -20  -5   6      181.92      205.86     29.65 o
 -19  -5   6        7.44        4.50     14.70 o
 -18  -5   6       80.53       82.27     19.32 o
 -17  -5   6        3.86        3.16     11.30 o
 -16  -5   6       34.96       42.07     20.84 o
 -15  -5   6      102.44       96.55     12.31 o
 -14  -5   6      581.72      606.33     27.45 o
 -13  -5   6      161.98      238.07     11.19 o
 -12  -5   6      147.55      135.57      9.48 o
 -11  -5   6      242.14      183.74     10.05 o
 -10  -5   6      411.42      402.08     13.17 o
  -9  -5   6      153.32      154.52      6.61 o
  -8  -5   6     2682.52     2734.28     34.41 o
  -7  -5   6      547.47      480.76      9.37 o
  -6  -5   6     3186.55     3372.17     32.14 o
  -5  -5   6        7.11       42.70      3.41 o
  -4  -5   6     1608.31     1624.55     18.78 o
  -3  -5   6       82.73       68.93      4.14 o
  -2  -5   6      975.85     1151.23     18.22 o
  -1  -5   6      149.72      116.59      4.03 o
   0  -5   6        1.04       -2.30      2.30 o
   1  -5   6        7.00       11.80      3.06 o
   2  -5   6      122.21       89.47      5.50 o
   3  -5   6      213.56      209.06      7.33 o
   4  -5   6     1741.43     1948.21     25.90 o
   5  -5   6       29.21       20.10      4.50 o
   6  -5   6      204.74      177.90     13.22 o
   7  -5   6      343.38      286.43     29.38 o
   8  -5   6     1960.67     2122.27     45.40 o
   9  -5   6      105.38      126.78     18.47 o
  10  -5   6       35.72       53.43     11.06 o
  11  -5   6      190.42      174.15     17.99 o
  12  -5   6      287.54      311.59     46.91 o
  13  -5   6       32.91       64.29     27.59 o
  14  -5   6      249.17      219.35     44.84 o
  15  -5   6       47.25       35.12     27.22 o
 -20  -4   6      115.02      160.17     28.56 o
 -19  -4   6        0.28       -3.04     13.98 o
 -18  -4   6       93.92       84.70     21.15 o
 -17  -4   6      162.71      130.76     21.51 o
 -16  -4   6      768.35      748.20     33.53 o
 -15  -4   6        0.04       12.61      8.90 o
 -14  -4   6      108.89      116.25     22.87 o
 -13  -4   6       25.47       21.21      5.41 o
 -12  -4   6       10.88        8.55      5.88 o
 -11  -4   6      341.67      324.14     12.89 o
 -10  -4   6        5.24       13.52      4.69 o
  -9  -4   6      378.88      408.06     12.48 o
  -8  -4   6      204.57      278.88      8.20 o
  -7  -4   6      165.94      202.22      5.03 o
  -6  -4   6     2299.26     2345.01     23.57 o
  -5  -4   6      607.63      522.57      8.55 o
  -4  -4   6      145.67      232.85      5.39 o
  -3  -4   6      465.01      443.99      8.44 o
  -2  -4   6     3522.93     3868.94     36.28 o
  -1  -4   6       17.87       29.37      3.79 o
   0  -4   6     4075.55     3451.36     32.69 o
   1  -4   6        0.72       12.43      3.66 o
   2  -4   6     1997.80     1885.06     21.72 o
   3  -4   6       25.96       40.94      4.01 o
   4  -4   6      207.80      264.33      7.80 o
   5  -4   6      547.36      533.21     11.23 o
   6  -4   6     2246.28     2273.95     29.87 o
   7  -4   6       16.35       35.69      8.17 o
   8  -4   6      399.17      380.91     17.89 o
   9  -4   6      514.69      461.50     25.48 o
  10  -4   6      209.96      173.18     17.63 o
  11  -4   6        0.21        2.15      8.79 o
  12  -4   6      503.57      477.10     52.74 o
  13  -4   6        5.37       20.54     23.82 o
  14  -4   6       43.61       37.31     26.49 o
  15  -4   6      300.64      302.60     49.58 o
 -20  -3   6      273.01      258.48     37.31 o
 -19  -3   6       47.69       46.18     20.05 o
 -18  -3   6       19.35       35.73     18.35 o
 -17  -3   6       15.94       44.36     18.59 o
 -16  -3   6      173.47      179.30     19.33 o
 -15  -3   6        0.30        2.67      9.22 o
 -14  -3   6      997.26      960.99     52.68 o
 -13  -3   6        4.79        6.20      6.03 o
 -12  -3   6     1700.24     1730.03     30.81 o
 -11  -3   6        9.20       43.58      5.74 o
 -10  -3   6      308.20      348.38      8.60 o
  -9  -3   6        7.26       15.54      4.76 o
  -8  -3   6      146.55      203.89      7.13 o
  -7  -3   6      105.01      177.94      5.33 o
  -6  -3   6     1313.64     1218.80     14.54 o
  -5  -3   6        1.78        4.75      2.13 o
  -4  -3   6        8.32       15.21      2.70 o
  -3  -3   6       87.30      188.10     10.84 o
  -2  -3   6      644.37      692.21     11.89 o
  -1  -3   6       43.63      108.50      7.10 o
   0  -3   6        0.09       -1.39      2.18 o
   1  -3   6       35.03       28.77      2.83 o
   2  -3   6      931.91     1131.40     14.33 o
   3  -3   6      144.55      136.22      4.99 o
   4  -3   6     1824.59     1704.38     17.50 o
   5  -3   6       13.21       11.63      2.95 o
   6  -3   6      989.73     1045.11     17.37 o
   7  -3   6       76.01       89.87      9.07 o
   8  -3   6      839.44      806.39     22.57 o
   9  -3   6        1.94        2.66      7.66 o
  10  -3   6        1.73       11.85      8.87 o
  11  -3   6      208.77      183.87     12.71 o
  12  -3   6       89.82       46.42     23.45 o
  13  -3   6      131.94      129.06     32.57 o
  14  -3   6       39.77       11.67     22.60 o
  15  -3   6       91.16       81.91     32.20 o
  16  -3   6       11.13       25.52     24.55 o
 -19  -2   6        0.35       33.54     19.44 o
 -18  -2   6      261.32      309.16     36.82 o
 -17  -2   6        4.99       20.54     16.41 o
 -16  -2   6      284.81      344.03     33.30 o
 -15  -2   6      149.78      144.02     45.57 o
 -14  -2   6       39.06       47.52     18.17 o
 -13  -2   6        5.61       12.90      6.96 o
 -12  -2   6       88.74       88.04      9.21 o
 -11  -2   6      116.89       98.23      8.72 o
 -10  -2   6      821.82      809.88     19.94 o
  -9  -2   6      736.38      615.38     14.21 o
  -8  -2   6      667.60      705.10     13.36 o
  -7  -2   6      395.59      357.73      7.31 o
  -6  -2   6     5792.64     6558.85     74.96 o
  -5  -2   6      147.23      339.20      8.43 o
  -4  -2   6     9035.06     9896.85     94.31 o
  -3  -2   6      550.91      440.81      7.94 o
  -2  -2   6    27171.46    28419.76    254.23 o
  -1  -2   6     1368.73     1101.51     13.59 o
   0  -2   6    25694.87    27505.61    243.22 o
   1  -2   6      491.01      456.30      8.51 o
   2  -2   6     3430.96     3811.67     36.26 o
   3  -2   6       22.96       12.42      3.08 o
   4  -2   6       50.71      103.38      4.51 o
   5  -2   6       60.36       68.03      4.23 o
   6  -2   6      549.46      577.40     13.15 o
   7  -2   6        0.89       -1.09      3.76 o
   8  -2   6     3625.07     3831.79     53.16 o
   9  -2   6      114.39      115.47     11.35 o
  10  -2   6      661.79      732.20     26.17 o
  11  -2   6      316.21      324.71     37.92 o
  12  -2   6      109.87       96.25     26.61 o
  13  -2   6        4.26        3.89     18.59 o
  14  -2   6       85.91       82.03     28.07 o
  15  -2   6       34.79       -5.95     20.05 o
  16  -2   6       10.07       20.78     23.09 o
  17  -2   6       23.32        9.60     24.18 o
 -19  -1   6       98.57       95.76     29.65 o
 -18  -1   6       39.82       68.78     23.45 o
 -17  -1   6       77.09       61.37     22.24 o
 -16  -1   6      172.11      155.06     26.86 o
 -15  -1   6      341.61      368.76     26.77 o
 -14  -1   6       96.04       91.98     15.91 o
 -13  -1   6       26.50       44.62     12.54 o
 -12  -1   6       62.64       47.45      9.30 o
 -11  -1   6     1204.01     1075.54     26.94 o
 -10  -1   6     1359.81     1269.34     28.22 o
  -9  -1   6      304.76      282.40     10.68 o
  -8  -1   6      112.88       84.08      5.14 o
  -7  -1   6      161.81      138.22      5.51 o
  -6  -1   6     3567.49     4012.15     42.83 o
  -5  -1   6      158.04      128.19      5.06 o
  -4  -1   6     6657.43     6639.37     65.93 o
  -3  -1   6     2131.63     1627.16     18.36 o
  -2  -1   6        2.20       -0.68      1.88 o
  -1  -1   6      124.45      348.00     11.44 o
   0  -1   6       23.45       26.54      3.20 o
   1  -1   6       92.52      222.72     11.81 o
   2  -1   6     1015.02      989.88     13.93 o
   3  -1   6      329.98      347.95      8.09 o
   4  -1   6     1305.10     1371.85     16.52 o
   5  -1   6      159.73      130.08      4.61 o
   6  -1   6       10.62       51.99      5.37 o
   7  -1   6      166.76      161.25      7.60 o
   8  -1   6     4838.77     5234.97     73.39 o
   9  -1   6        0.34       96.28      9.75 o
  10  -1   6     4182.75     4436.11     99.43 o
  11  -1   6        0.07        9.60     10.45 o
  12  -1   6        1.24       11.18     11.54 o
  13  -1   6       48.76       -9.48     14.34 o
  14  -1   6      654.30      631.20     54.20 o
  15  -1   6      100.59       67.69     27.59 o
  16  -1   6      922.94      967.45     71.82 o
  17  -1   6        4.20       23.33     23.45 o
 -18   0   6       97.52      159.56     34.15 o
 -17   0   6       31.92       33.54     21.02 o
 -16   0   6       16.97       20.90     17.62 o
 -15   0   6       42.27       28.44     17.86 o
 -14   0   6       37.18       36.22     13.52 o
 -13   0   6       34.11       11.09     13.73 o
 -12   0   6     1892.32     1914.77    113.14 o
 -11   0   6      130.02      140.03     11.51 o
 -10   0   6     1599.03     1569.90     33.77 o
  -9   0   6      381.36      321.07     10.86 o
  -8   0   6        7.90       22.90      4.15 o
  -7   0   6        0.13       -0.86      2.83 o
  -6   0   6     2066.82     1861.81     23.90 o
  -5   0   6      537.38      594.73     11.27 o
  -4   0   6      116.79      172.00      5.17 o
  -3   0   6     1066.38      912.28     12.55 o
  -2   0   6     1757.24     1768.22     18.59 o
  -1   0   6       68.47       87.54      6.94 o
   0   0   6    24227.54    24645.35    235.41 o
   1   0   6     2180.57     1769.82     21.21 o
   2   0   6    26921.08    28336.61    254.20 o
   3   0   6      963.05      852.75     13.90 o
   4   0   6      146.76      223.64      7.56 o
   5   0   6      425.94      363.68      9.20 o
   6   0   6     6179.04     6316.80     67.72 o
   7   0   6       26.79       26.23      4.64 o
   8   0   6      108.52      147.07      6.81 o
   9   0   6      750.08      634.18     15.81 o
  10   0   6       37.61       42.45     12.20 o
  11   0   6      308.74      343.67     34.15 o
  12   0   6     1936.00     1879.61     84.82 o
  13   0   6      327.73      297.86     36.70 o
  14   0   6        3.80       25.88     19.57 o
  15   0   6      130.98      180.10     35.85 o
  16   0   6       44.81       25.16     21.75 o
  17   0   6       50.54       90.29     30.02 o
  18   0   6       10.84       46.42     28.19 o
 -18   1   6       35.90       18.47     23.70 o
 -17   1   6      115.32       62.22     24.91 o
 -16   1   6      157.25      146.44     30.50 o
 -15   1   6        4.07       -2.43     15.07 o
 -14   1   6     1763.02     1771.56     62.52 o
 -13   1   6        3.18        2.96     22.48 o
 -12   1   6      840.59      853.54     36.88 o
 -11   1   6       27.76        2.97      9.44 o
 -10   1   6     1139.92     1110.57     25.16 o
  -9   1   6       53.96       72.23      7.32 o
  -8   1   6     1964.01     1961.48     29.77 o
  -7   1   6      363.19      333.70      9.53 o
  -6   1   6      960.66      894.31     16.67 o
  -5   1   6      569.39      465.61      8.19 o
  -4   1   6      378.99      455.78      8.27 o
  -3   1   6       16.07      177.14     10.80 o
  -2   1   6    45942.20    46345.01    400.90 o
  -1   1   6        0.84       88.98      5.05 o
   0   1   6        0.24        1.92      3.02 o
   1   1   6      550.92      460.11      9.35 o
   2   1   6        4.56       22.22      3.60 o
   3   1   6       17.38       43.61      5.04 o
   4   1   6        5.92       18.72      3.64 o
   5   1   6      206.27      247.28      8.06 o
   6   1   6     2699.79     2938.49     36.02 o
   7   1   6      126.51      101.04      5.87 o
   8   1   6    10171.77    10448.54    101.55 o
   9   1   6      390.86      326.83     14.06 o
  10   1   6     4432.91     4302.85     75.68 o
  11   1   6       80.51      124.81     21.63 o
  12   1   6      201.98      176.45     26.74 o
  13   1   6       31.55       27.59     15.68 o
  14   1   6      228.48      216.68     32.81 o
  15   1   6       85.61      141.70     30.99 o
  16   1   6        3.77       35.97     21.39 o
  17   1   6      504.06      469.93     51.53 o
  18   1   6      222.58      224.82     41.93 o
 -18   2   6        2.24        4.37     20.66 o
 -17   2   6        3.90       15.56     22.24 o
 -16   2   6       15.77       52.13     24.67 o
 -15   2   6        0.50      -13.98     13.98 o
 -14   2   6      203.71      177.69     22.60 o
 -13   2   6        1.12        2.24     12.21 o
 -12   2   6      916.77      901.39     72.98 o
 -11   2   6      667.79      582.75     44.54 o
 -10   2   6     1902.93     1776.03     35.45 o
  -9   2   6       18.59       22.63      5.84 o
  -8   2   6      513.14      431.23     13.59 o
  -7   2   6       38.49       39.02      4.43 o
  -6   2   6       43.25      130.01      7.17 o
  -5   2   6      382.61      347.96      7.69 o
  -4   2   6     6915.70     7541.39     63.54 o
  -3   2   6      145.19      161.95      5.63 o
  -2   2   6       28.70       47.56      2.84 o
  -1   2   6      135.25      126.62      5.75 o
   0   2   6    57774.91    58326.76    477.28 o
   1   2   6      850.14      715.40     11.02 o
   2   2   6     1403.26     1469.90     18.99 o
   3   2   6       27.11      195.33     22.47 o
   4   2   6    10732.61    11228.26    115.76 o
   5   2   6       76.37       52.21      4.11 o
   6   2   6     2044.27     2136.71     28.27 o
   7   2   6       59.21      107.49      4.54 o
   8   2   6      569.61      786.38     17.88 o
   9   2   6      132.36      141.28      9.86 o
  10   2   6      980.14      922.12     23.81 o
  11   2   6      135.56      145.27     16.45 o
  12   2   6       75.72      133.80     23.09 o
  13   2   6      168.10      184.47     27.59 o
  14   2   6        6.28       -3.28     13.98 o
  15   2   6      119.75      139.27     29.53 o
  16   2   6      235.60      257.27     37.67 o
  17   2   6       56.53       74.49     26.37 o
  18   2   6       16.73       23.70     21.87 o
  19   2   6       12.61       29.41     24.79 o
 -17   3   6       74.77      121.16     35.61 o
 -16   3   6      909.55      957.37     69.75 o
 -15   3   6       55.38       52.38     26.13 o
 -14   3   6        6.97      -13.37     13.37 o
 -13   3   6      247.42      244.66     33.42 o
 -12   3   6      292.72      234.45     23.24 o
 -11   3   6      222.12      169.70     19.88 o
 -10   3   6      945.89      985.40     38.39 o
  -9   3   6     1366.76     1208.00     27.84 o
  -8   3   6     2953.33     2637.22     52.15 o
  -7   3   6      789.63      674.88     12.60 o
  -6   3   6     1567.28     1740.98     28.36 o
  -5   3   6      234.56      249.71      7.01 o
  -4   3   6      517.05      739.24     13.19 o
  -3   3   6        1.87        2.70      1.78 o
  -2   3   6        8.51       -0.61      2.54 o
  -1   3   6      123.03      100.44      4.20 o
   0   3   6        1.10        1.68      2.37 o
   1   3   6      143.80      136.41      5.55 o
   2   3   6    44777.57    46309.31    396.64 o
   3   3   6      795.36      744.91     15.62 o
   4   3   6     6901.98     6711.15     72.44 o
   5   3   6     1227.35     1087.97     15.41 o
   6   3   6     1038.56      985.09     13.09 o
   7   3   6      423.46      443.01     12.66 o
   8   3   6     2656.03     2720.56     34.64 o
   9   3   6        7.93        7.83      4.15 o
  10   3   6      595.23      624.39     17.56 o
  11   3   6      152.68      141.18     13.21 o
  12   3   6       49.39       57.36     16.77 o
  13   3   6     1557.60     1422.68     66.47 o
  14   3   6      476.61      478.32     39.25 o
  15   3   6      274.37      197.60     30.50 o
  16   3   6       30.47       22.48     18.11 o
  17   3   6        4.62       19.93     19.44 o
  18   3   6       69.10       45.09     24.30 o
  19   3   6       59.72       14.46     20.78 o
 -17   4   6       15.89       17.99     25.40 o
 -16   4   6      170.24      138.17     37.43 o
 -15   4   6        5.72       -1.94     19.93 o
 -14   4   6      318.27      361.90     45.94 o
 -13   4   6       63.52       55.51     24.06 o
 -12   4   6       80.99      104.57     22.97 o
 -11   4   6      113.74      118.33     18.32 o
 -10   4   6      240.47      221.70     17.55 o
  -9   4   6      431.64      400.36     19.03 o
  -8   4   6       10.41       13.13      5.30 o
  -7   4   6       35.19       72.17     11.35 o
  -6   4   6       11.40        7.08      3.31 o
  -5   4   6       29.42       44.42      3.74 o
  -4   4   6     1608.00     1542.86     18.78 o
  -3   4   6     1708.54     1551.45     16.62 o
  -2   4   6      374.19      301.13      6.71 o
  -1   4   6      158.55      212.91      5.51 o
   0   4   6     1937.39     2032.65     21.03 o
   1   4   6       93.68      105.06      4.42 o
   2   4   6       22.25       50.41      4.01 o
   3   4   6     1232.72     1029.98     18.71 o
   4   4   6       69.71      117.36      5.54 o
   5   4   6       38.59       70.17      4.29 o
   6   4   6     4965.83     5801.69     60.56 o
   7   4   6      818.84      725.52     14.04 o
   8   4   6      118.60      191.68      9.92 o
   9   4   6       94.46       83.62      6.09 o
  10   4   6     1649.46     1672.43     30.30 o
  11   4   6      596.86      506.88     15.94 o
  12   4   6      663.35      619.06     19.36 o
  13   4   6       66.43       75.83     18.35 o
  14   4   6      185.29      177.30     26.25 o
  15   4   6      139.47      127.48     24.67 o
  16   4   6      488.56      520.00     43.75 o
  17   4   6       96.28       82.76     24.18 o
  18   4   6       83.16       82.76     26.01 o
  19   4   6       60.03       83.73     26.49 o
 -16   5   6        3.20       -1.70     23.45 o
 -15   5   6        1.97       35.12     26.37 o
 -14   5   6      584.59      552.69     57.97 o
 -13   5   6        0.23        4.25     18.47 o
 -12   5   6      434.44      399.77     31.17 o
 -11   5   6      118.96      126.87     21.63 o
 -10   5   6      522.57      495.56     30.54 o
  -9   5   6       36.67       37.91      8.56 o
  -8   5   6     1728.34     1602.95     32.36 o
  -7   5   6      240.81      246.11     13.04 o
  -6   5   6        0.22        1.09      3.49 o
  -5   5   6     1200.59     1121.89     19.34 o
  -4   5   6     5922.35     6718.67     61.06 o
  -3   5   6      192.81      224.38      5.65 o
  -2   5   6     1076.90     1159.29     14.81 o
  -1   5   6      505.70      460.20      8.77 o
   0   5   6        0.16        0.37      2.30 o
   1   5   6      531.93      459.30      9.89 o
   2   5   6       11.29        3.82      2.91 o
   3   5   6      360.11      340.76      7.73 o
   4   5   6      426.60      478.85      9.99 o
   5   5   6      986.64      810.19     12.70 o
   6   5   6     3365.44     3956.63     44.04 o
   7   5   6       33.57       82.45      5.51 o
   8   5   6      129.74      190.09      7.75 o
   9   5   6      450.12      496.75     14.51 o
  10   5   6      229.88      227.03     10.32 o
  11   5   6       88.89      114.69     10.94 o
  12   5   6        2.09       -5.91      5.91 o
  13   5   6      118.44      141.41     14.12 o
  14   5   6      735.69      638.24     41.08 o
  15   5   6        0.14       -1.22     12.64 o
  16   5   6      130.41      109.61     23.21 o
  17   5   6        6.54       23.09     16.53 o
  18   5   6      510.50      494.24     45.69 o
  19   5   6       62.54       76.07     25.52 o
  20   5   6       34.35       24.06     20.29 o
 -15   6   6       10.50       -3.89     23.45 o
 -14   6   6       51.82       73.28     30.99 o
 -13   6   6        0.06       28.56     22.73 o
 -12   6   6      214.36      238.76     43.57 o
 -11   6   6        1.32        8.76     20.78 o
 -10   6   6      249.09      285.19     13.56 o
  -9   6   6        8.40       10.26      6.91 o
  -8   6   6     5083.62     5064.48     81.26 o
  -7   6   6      313.37      295.74     12.97 o
  -6   6   6      376.76      351.09     11.83 o
  -5   6   6      172.02      175.23      7.17 o
  -4   6   6      256.54      268.78      7.24 o
  -3   6   6        0.86       19.30      2.94 o
  -2   6   6        0.61        1.10      2.44 o
  -1   6   6       57.17       61.29      5.12 o
   0   6   6     4106.92     4109.75     39.97 o
   1   6   6        0.00       65.53      4.49 o
   2   6   6      297.19      266.26      6.94 o
   3   6   6       72.55       39.63      3.19 o
   4   6   6     6955.96     7380.31     71.10 o
   5   6   6       49.73       82.81      6.86 o
   6   6   6     2312.93     2054.07     26.98 o
   7   6   6        5.77       19.29      3.64 o
   8   6   6      685.41      729.77     14.74 o
   9   6   6      125.05       81.01      5.81 o
  10   6   6       13.51        6.24      3.67 o
  11   6   6       15.66       33.93      7.08 o
  12   6   6     2640.59     2559.99     48.20 o
  13   6   6        8.45       22.12      8.96 o
  14   6   6     2294.03     2101.52     63.87 o
  15   6   6       45.32       78.04     15.54 o
  16   6   6       49.53       56.87     18.71 o
  17   6   6       18.09       45.57     17.86 o
  18   6   6     1114.18     1044.62     61.13 o
  19   6   6       10.68        6.44     18.71 o
  20   6   6        7.55       26.13     20.78 o
 -15   7   6        4.22       -8.26     22.12 o
 -14   7   6      429.23      345.37     52.38 o
 -13   7   6       40.96       47.52     27.34 o
 -12   7   6       14.48        0.40     24.18 o
 -11   7   6       45.42       42.59     24.73 o
[truncated: 973,144 more chars]
